# Supplementary material for: Succinate dehydrogenase inversely regulates red cell distribution width and healthy life span in chronically hypoxic mice
Source: JCI Insight. 2022 Sep 8;7(17):e158737. doi: 10.1172/jci.insight.158737 (PMC9536274; doi:10.1172/jci.insight.158737)
Supplement: Supplemental table 1 [file jciinsight-7-158737-s068.xlsx]

## Sheet: Sheet1
GROUP#1 (BC)	WILD TYPE LITTERMATE CONTROLS					SDH HETEROZYGOUS
3/19/2013 (baseline 6 days before chamber)
	M194	M195	M196	M197	M198	M145	M146	M147	M148	M185				537			total values=1393
RBC	9.17	9.35	9.43	9.43	9.89	9.98	9.42	9.59	8.99	9.65	RBC						outliers 9
HGB	11.5	11.7	12.4	12.6	12.6	12.3	11.2	12.5	11.3	12	HGB						0.0065
HCT	42.8	42.7	42	43.5	44.4	42.8	40.6	41.9	38.2	43.9	HCT
MCV	46.7	45.7	44.6	46.2	44.9	42.9	43.1	43.7	42.6	45.5	MCV
MCH	12.5	12.5	13.1	13.3	12.7	12.3	11.8	13	12.5	12.4	MCH
MCHC	26.8	27.4	29.5	28.9	28.3	28.7	27.5	29.8	29.5	27.3	MCHC
RDW	10.8	10	9.6	10.9	10	9	10	8.8	8.5	9.8	RDW-SD
PLT	540	531	530	669	632	551	402	381	521	575	PLT
PDW	6.4	7.3	6.4	7.1	5.7	7.6	7.1	7.5	7	6	PDW
WBC	10.32	16.52	13.67	12.27	9.08	15.87	10.12	13.95	16.58	9.56	WBC
1 SD (=RDW-CV X MCV/100) fL	5.0436	4.57	4.2816	5.0358	4.49	3.861	4.31	3.8456	3.621	4.459	1 SD (=RDW-CV X MCV/100) fL
GROUP#1 (BC)
4/25/2013 (4 weeks in chamber)
	M194	M195	M196	M197	M198	M145	M146	M147	M148	M185
RBC	13.21	14.18	13.08	13.75	14.48	13.26	13.45	12.99	13	12.74	RBC
HGB	17.4	18.2	17.6	17.4	17.7	17.8	17.5	16.3	17.1	16.7	HGB
HCT	62.4	68.4	62.5	64	67.9	63.5	63.6	60.5	60.4	60.8	HCT
MCV	47.3	48.3	47.8	46.6	46.9	47.9	47.3	46.6	46.5	47.8	MCV
MCH	13.1	12.8	13.4	12.6	12.2	13.4	13	12.5	13.1	13.1	MCH
MCHC	27.8	26.6	28.1	27.1	26	28	27.5	26.9	28.3	27.4	MCHC
RDW	9.8	11.2	10.4	9.6	10.2	10.2	11.3	10	10.9	9.3	RDW-SD
PLT	551	787	638	796	596	514	584	566	537	414	PLT
PDW	7.5	8.8	6.5	7.2	6.2	7.5	7	7.8	6.9	6.2	PDW
WBC	13.59	15.65	13.19	15.72	16.8	14.19	11.69	16.59	12.01	9.85	WBC
1 SD (=RDW-CV X MCV/100) fL	4.6354	5.4096	4.9712	4.4736	4.7838	4.8858	5.3449	4.66	5.0685	4.4454	1 SD (=RDW-CV X MCV/100) fL
GROUP#1 (BC)
11/06/2013 (32 weeks in chamber)	M194	M195	M196	M197	M198	M145	M146	M147	M148	M185
RBC	14.23	15.66		16.85	15.88	14.91	15.04	15.05	15.78	14.06	RBC
HGB	21.8	25.5		25.1	24.3	25.1	24.1	22.8	24.7	21.2	HGB
HCT	75.2	88.2		93	86.7		82.6	79.7	86.4	72.9	HCT
MCV	52.8	56.3		55.2	54.6	68.8	54.9	53	54.8	51.8	MCV
MCH	15.3	16.3		14.9	15.3	16.8	16	15.1	15.7	15.1	MCH
MCHC	29	28.9		27	28	24.5	29.2	28.6	28.6	29.1	MCHC
RDW-SD	37.4	49.6		44.7	47.4		44.2	38.2	45.9	35.8	RDW-SD
RDW-CV	31.2	34.2		34.5	34.5		33.1	32.1	33.9	31.1	RDW-CV
RET%	2.25	2.23		3.37	2.25		2.32	1.92	2.13	2.43	RET%
PLT	709	483		390	403	138	557	619	566	377	PLT
PDW	10							10.4			PDW
WBC	13.88	14.13		9.17	12.82	6.3	7.28	13.05	10.02	12.32	WBC
1 SD (=RDW-CV X MCV/100) fL	16.4736	19.2546		19.044	18.837	0	18.1719	17.013	18.5772	16.1098	1 SD (=RDW-CV X MCV/100) fL
	WT	WT	WT	WT	WT	BC(D)	BC(D)	BC(D)	BC(D)	BC(D)
GROUP#2 (BCD)
6/8/2015 (day 0) Set#3	598	599	600	601	602	515	518	527	531	536
RBC	9.43	9.59	9.81	10.38	9.08	9.65	9.13	9.82	9.24	9.72	RBC
HGB	14.4	14.5	14.7	15.8	14.6	14.8	14	15.1	14.1	14.9	HGB
HCT	45.3	44.9	45.5	49.7	45.5	45.7	43.9	47.2	43.5	46.7	HCT
MCV	48	46.8	46.4	47.9	50.1	47.4	48.1	48.1	47.1	48	MCV
MCH	15.3	15.1	15	15.2	16.1	15.3	15.3	15.4	15.3	15.3	MCH
MCHC	31.8	32.3	32.3	31.8	32.1	32.4	31.9	32	32.4	31.9	MCHC
RDW-SD	29.8	29.3	29.9	30.3	31.3	28.8	28.4	28.9	27.2	28.2	RDW-SD
RDW-CV	24.9	25.4	26.2	26.2	24.5	25.1	23.9	25	23.7	24.3	RDW-CV
RET%	4.85	4.46	4.53	4.3	5.98	4	3.87	4.13	3.92	4.24	RET%
PLT	933	946	956	831	654	969	877	1010	828	988	PLT
PDW	7.3	7.2	7.5	7.4	7.6	7.7	7.3	8	6.7	8	PDW
WBC	5.96	6.8	5.39	7.02	7.12	7.14	5.29	5.22	4.44	4.85	WBC
1 SD (=RDW-CV X MCV/100) fL	11.952	11.8872	12.1568	12.5498	12.2745	11.8974	11.4959	12.025	11.1627	11.664	1 SD (=RDW-CV X MCV/100) fL
GROUP#2 (BCD)	598	599	600	601	602	515	518	527	531	536
12/29/2015 (29 weeks)
RBC	12.57	12.65	12.35	12.66	11.72	11.75	12.45	12.77	12.43	11.99	RBC
HGB	18.8	18.3	17.8	19	18.7	17.6	18.3	18.5	18.1	17.9	HGB
HCT	61.9	60.9	59.4	61.4	60.1	57	59.4	61.9	59.1	58.2	HCT
MCV	49.2	48.1	48.1	48.5	51.3	48.5	47.7	48.5	47.5	48.5	MCV
MCH	15	14.5	14.4	15	16	15	14.7	14.5	14.6	14.9	MCH
MCHC	30.4	30	30	30.9	31.1	30.9	30.8	29.9	30.6	30.8	MCHC
RDW-SD	36.6	35.1	34.2	35.2	36.7	34.1	35.6	34.4	34.1	33.2	RDW-SD
RDW-CV	31.5	31.1	30.3	31.3	29	29.2	31.5	30.7	30.3	29.1	RDW_CV
RET%	4.07	3.56	3.87	3.17	4.06	3.12	3.65	3.53	3.32	3.83	RET%
PLT	754	851	888	787	643	903	812	885	811	867	PLT
PDW	8.8	8.5	8.3	10.3	8.9	8.5	10	9.9	9.7	9.1	PDW
WBC	12.56	12.13	18.28	8.9	10.87	11.85	12.85	8.53	11.3	14.55	WBC
1 SD (=RDW-CV X MCV/100) fL	15.498	14.9591	14.5743	15.1805	14.877	14.162	15.0255	14.8895	14.3925	14.1135	1 SD (=RDW-CV X MCV/100) fL
GROUP#2 (BCD)	598	599	600	601	602	515	518	527	531	536			647
DATE 3/30/2016 (42 weeks)
RBC	13.93	14.75	13.34	15.05	13.05	13.15	13.92	13.65	14.03	13.19	RBC
HGB	21.1	22.2	19.3	23	20.9	19.4	19.8	20.3	21	19.8	HGB
HCT	72.6	75.2	66.6	79.3	69.1	65.7	67.6	69.6	70.9	68.2	HCT
MCV	52.1	51	49.9	52.7	53	50	48.6	51	50.5	51.7	MCV
MCH	15.1	15.1	14.5	15.3	16	14.8	14.2	14.9	15	15	MCH
MCHC	29.1	29.5	29	29	30.2	29.5	29.3	29.2	29.6	29	MCHC
RDW-SD	37.8	39.4	36.3	40.1	40	35.1	35.8	37.2	36.7	34.6	RDW-SD
RDW-CV	31.5	33.5	30.9	32.4	30.4	30.6	32.6	31.2	31.2	29.4
RET%	3.25	3.06	4.37	2.88	3.73	3.4	3.42	3.38	3.1	3.47	RET%
PLT	826	768	952	753	645	915	952	850	831	1014	PLT
PDW	8.9	9.9	8.9	9.9	9.3	9.4	8.9	8.9	9.2	9	PDW
WBC	10.93	11.66	16.18	12.73	12.86	12.64	12.77	8.61	10.77	12.86	WBC
1 SD (=RDW-CV X MCV/100) fL	16.4115	17.085	15.4191	17.0748	16.112	15.3	15.8436	15.912	15.756	15.1998	1 SD (=RDW-CV X MCV/100) fL
GROUP#2 (BCD)	598	599	600	601	602	515	518	527	531	536
DATE 7/15/2016 (58 weeks)
RBC	13.97	14.66	12.72	15.23	13.99	13.11	15	14.14	13.8	13.18	RBC
HGB	21.6	22.5	19.1	23.8	22.8	19.8	21.9	21.6	20.9	20.6	HGB
HCT	72.4	75	64.8	79.5	69.5	65.7	73.9	72.6	69.4	67.3	HCT
MCV	51.8	51.2	50.9	52.2	49.7	50.1	49.3	51.3	50.3	51.1	MCV
MCH	15.5	15.3	15	15.6	16.3	15.1	14.6	15.3	15.1	15.6	MCH
MCHC	29.8	30	29.5	29.9	32.8	30.1	29.6	29.8	30.1	30.6	MCHC
RDW-SD	37.9	38.5	35.7	40.4	43.5	35	36.9	36.8	36.5	33.7	RDW-SD
RDW-CV	31.4	32.9	29.3	33.3	34.5	30.2	33.7	30.8	31.1	28.8	RDw-CV
RDW-1SD	16.2652	16.8448	14.9137	17.3826	17.1465	15.1302	16.6141	15.8004	15.6433	14.7168	RDW-1SD
RET%	3.61	3.74	6.26	3.71	4.76	3.2	3.2	3.1	3.17	3.28	RET%
PLT	805	772	1107	801	731	1007	851	910	1097	1055	PLT
PDW	9.2	10.6	9.3	10.6		9.4	10.2	10.7	10	9.7	PDW
WBC	10.97	14.36	14.52	9.81	11.68	12.51	11.78	7.87	9.04	12.83	WBC
1 SD (=RDW-CV X MCV/100) fL	16.2652	16.8448	14.9137	17.3826	17.1465	15.1302	16.6141	15.8004	15.6433	14.7168	1 SD (=RDW-CV X MCV/100) fL
Group#3 (BCD)	M773	M774	M803	M805	M806	M763	M769	M785	M800	M807
DATE 8/18/2017, 0 weeks
RBC	9.78	10.4	9.61	9.45	9.3	9.81	10.59	9.8	10.32	9.99	RBC
HGB	14.2	15	14.1	13.6	13.2	14.1	15.2	14.4	14.7	14.4	HGB
HCT	45.4	48.1	44.6	42.8	42.4	44.9	48.6	46	47.6	46.3	HCT
MCV	46.4	46.3	46.4	45.3	45.6	45.8	45.9	46.9	46.1	46.3	MCV
MCH	14.5	14.4	14.7	14.4	14.2	14.4	14.4	14.7	14.2	14.4	MCH
MCHC	31.3	31.2	31.6	31.8	31.1	31.4	31.3	31.3	30.9	31.1	MCHC
RDW-SD	31.4	29.8	33.3	30.2	31.4	29.9	29.9	30.9	29.9	30.4	RDW-SD
RDW-CV	26.3	26.5	27.2	26.5	26.7	26.5	27	26.1	27.1	26.2	RDW-CV
RET%	4.36	4.29	5.73	5.61	5.85	4.65	3.4	5.29	3.95	5.23	RET%
IRF (immature retic. Fraction %)	64.9	60.6	68.2	65.8	67.3	58.5	58.8	62.8	57.5	58.1	IHR (immature retic. Fraction %)
PLT	1505	1602	1294	1165	1207	1159	1295	925	821	1282	PLT
PDW	8.3	7.6	8.4	8.5	8.2	7.9	7.8	8.7	8.8	8.3	PDW
WBC	11.33	10.64	10.91	9.19	11.7	6.96	8.53	7.35	12.52	5.85	WBC
1 SD (=RDW-CV X MCV/100) fL	12.2032	12.2695	12.6208	12.0045	12.1752	12.137	12.393	12.2409	12.4931	12.1306	1 SD (=RDW-CV X MCV/100) fL
Group#3 (BCD)	M773	M774	M803	M805	M806	M763	M769	M785	M800	M807
Date 12/07.2017, 16 weeks
RBC	12.92	13.01	12.16	12.06	12.37	12.73	12.73	12.55	13.5	12.93	RBC
HGB	19.3	19.8	18.7	18.7	19.2	19.4	18.7	18.8	20.1	18.5	HGB
HCT	66.9	68.3	64.4	63.3	65.2	66.1	63.7	86.7	67.6	64.5	HCT
MCV	51.8	52.5	53	52.5	52.7	51.9	50	69.1	50.1	49.9	MCV
MCH	14.9	15.2	15.4	15.5	15.5	15.2	14.7	15	14.9	14.3	MCH
MCHC	28.8	29	29	29.5	29.4	29.3	29.4	21.7	29.7	28.7	MCHC
RDW-SD	35	35.3	37.3	34.5	36.4	32.2	32	81.1	32.6	33.5	RDW-SD
RDW-CV	29.5	29.1	28.9	27.7	28.6	27.6	28.5	35.4	29.3	29.2	RDW-CV
RET%	3.86	3.55	3.86	3.64	4.05	3.61	3.29	4.14	3.41	3.71	RET%
IRF (immature retic. Fraction %)	61.7	60.1	67	63.9	64.1	50.8	57.7	56.9	53	56.7	IHR (immature retic. Fraction %)
PLT	724	713	671	760	672	534	822	643	542	689	PLT
PDW	10	9.9	11.1	9.6	9.9	10.6	9.8	14.3	11.6	10.9	PDW
WBC	11.51	11.45	12.22	11.51	9.97	10.91	11.85	7.06	14.92	12.52	WBC
1 SD (=RDW-CV X MCV/100) fL	15.281	15.2775	15.317	14.5425	15.0722	14.3244	14.25		14.6793	14.5708	1 SD (=RDW-CV X MCV/100) fL
Group #3 (BCD)	M773	M774	M803	M805	M806	M763	M769	M785	M800	M807
Date: 3/23/2018, 31 weeks
RBC	13.64	13.16	8.98	11.35	12.53	13.21	12.25	12.54	13.7	12.69	RBC
HGB	19.9	19.8	13.7	17.3	18.5	19.6	18	18.9	19.9	18.4	HGB
HCT	69.6	66.4	50.5	58.3	63.5	67.3	62.5	63.6	68	63.2	HCT
MCV	51	50.5	56.2	51.4	50.7	50.9	51	50.7	49.6	49.8	MCV
MCH	14.6	15	15.3	15.2	14.8	14.8	14.7	15.1	14.5	14.5	MCH
MCHC	28.6	29.8	27.1	29.7	29.1	29.1	28.8	29.7	29.3	29.1	MCHC
RDW-SD	38.6	36	56.6	39.1	41.4	34.4	33.8	33.5	34.1	35.4	RDW-SD
RDW-CV	31.7	30.3	33.2	29.7	31.7	29.1	28	28.2	30.4	29.4	RDW-CV
RDW-1SD	16.167	15.3015	18.6584	15.2658	16.0719	14.8119	14.28	14.2974	15.0784	14.6412	RDW-1SD
RET%	4.39	3.8	19.91	5.11	4.51	4.49	4.69	4.73	4.96	5.06	RET%
IRF (immature retic. Fraction %)	62.8	60.8	82.2	66.5	66.9	64.9	64.7	64.6	61.6	68.1	IRF (immature retic. Fraction %)
PLT	1390	1108	1099	743	690	1131	1038	1018	838	622	PLT
PDW	9.1	9.7	10.7			9.5	8.9	9.6	10	9.8	PDW
WBC	10.35	10.49	10.67	7.71	9.63	10.19	13.77	4.27	14.06	9.24	WBC
1 SD (=RDW-CV X MCV/100) fL	16.167	15.3015	18.6584	15.2658	16.0719	14.8119	14.28	14.2974	15.0784	14.6412	1 SD (=RDW-CV X MCV/100) fL
Group #3 (BCD)	M773	M774	M803	M805	M806	M763	M769	M785	M800	M807				204
Date: 6/15/2018, 42 weeks
RBC	13.25	13.22		12.09	12.77	13.56	13.04	12.3	13.94	13.48	RBC
HGB	19.6	19.8		18.7	19.1	20.1	18.8	18.1	20.5	20.1	HGB
HCT	67.9	66.8		64.1	63.7	67.9	62.5	61.4	69.2	68.5	HCT
MCV	51.2	50.5		53	49.9	50.1	47.9	49.9	49.6	50.8	MCV
MCH	14.8	15		15.5	15	14.8	14.4	14.7	14.7	14.9	MCH
MCHC	28.9	29.6		29.2	30	29.6	30.1	29.5	29.6	29.3	MCHC
RDW-SD	38.3	36.4		39.8	43.4	35.8	34.5	32.5	34.7	34.4	RDW-SD
RDW-CV	30.5	30.1		28.9	32.6	30.6	31.3	28	31	29.6	RDW-CV
RET%	4.19	3.24		3.27	3.73	2.99	4.07	3.26	4.14	3.67	RET%
IRF (immature retic. Fraction %)	53	52.3		61.5	58.4	48.9	52.7	48.5	50.3	60.1	IRF (immature retic. Fraction %)
PLT	1232	1075		846	627	1405	1187	874	716	177	PLT
WBC	8.27	11.58		5.36	9.82	14.95	17.91	10.76	19.64	12.99	WBC
1 SD (=RDW-CV X MCV/100) fL	15.616	15.2005		15.317	16.2674	15.3306	14.9927	13.972	15.376	15.0368	1 SD (=RDW-CV X MCV/100) fL
Group #3 (BCD)	M773	M774	M803	M805	M806	M763	M769	M785	M800	M807
Date: 9/28/2018, 58 weeks (59 weeks for 807 and 774)
RBC		14.41		12.92	13.36	13.41	12.53	12.71	13.52	13.53	RBC
HGB		22.3		19.5	19.7	19.9	18.9	18.8	20.3	20.4	HGB
HCT		78.5		67.2	70.5	67.7	62.6	63.8	70.4	71.2	HCT
MCV		54.5		52	52.8	50.5	50	50.2	52.1	52.6	MCV
MCH		15.5		15.1	14.7	14.8	15.1	14.8	15	15.1	MCH
MCHC		28.4		29	27.9	29.4	30.2	29.5	28.8	28.7	MCHC
RDW-SD (fL)		45.2		41.7	46.6	33.8	35.3	34.2	35.6	37.1	RDW-SD (fL)
RDW-CV (%)		32.5		31.2	33.2	29.9	29.5	28.9	29.9	30.1	RDW-CV (%)
RET%		4.22		5.93	7.2	3.76	4.5	4.3	6.74	7.35	RET%
IRF (immature retic. Fraction %)		51.2		68.3	73.1	53.4	60.6	55.7	64.1	62.1	IRF (immature retic. Fraction %)
PLT		1381		793	653	841	1795	1124	914	165	PLT
WBC		10.49		5.56	7.79	12.89	9.74	9.69	14.47	9.5	WBC
1 SD (=RDW-CV X MCV/100) fL		17.7125		16.224	17.5296	15.0995	14.75	14.5078	15.5779	15.8326	1 SD (=RDW-CV X MCV/100) fL
