# Supplementary material for: Succinate dehydrogenase inversely regulates red cell distribution width and healthy life span in chronically hypoxic mice
Source: JCI Insight. 2022 Sep 8;7(17):e158737. doi: 10.1172/jci.insight.158737 (PMC9536274; doi:10.1172/jci.insight.158737)
Supplement: Supplemental table 2 [file jciinsight-7-158737-s069.xlsx]

## Sheet: WT vs Sdhb,c,d brain
	Skeleton_Metabolite	Metabolite	Formula	Ion Type	RT Start (min)	RT End (min)	m/z Tolerance (ppm)	RT Tolerance (min)	mz	obs_mz	ppm	winner	RT	RT_min	RT_max	RT_range	WT2 Brain	WT4 Brain	Sdh1 Brain	Sdh2 Brain	Sdh3 Brain	Sdh4 Brain	Sdh5 Brain	Blank_0	Blank_1	Blank_2	Blank_3	Blank_4	Blank_5	Blank_6	Blank_7	Blank_8	Blank_9	Blank_10	Blank_11	ttest_pval	1/pvalue	WT_Brain_Mean	Sdh_Brain_Mean	Log2FoldChange	LogFoldChange	blank_threshold	combined_mean	impact_score	Detection
0	1-Methylnicotinamide	1 1-Methylnicotinamide	C7H8N2O	[M+H]+	19	21	15	0.2	137.071	137.071	-2.5	S20740	19.25	19.09	19.38	0.29	615044	438995	863039	970880	600865	1854668	2074596	27368	13957	76625	16631	42649	18125	65998	18405	409273	25772	199426	22604	0.187687	5.32802	527020	1.27281e+06	-1.27209	0.41406	244208	899915	12	7
1	2,3-Diphosphoglyceric acid	2 2,3-Diphosphoglyceric acid	C3H8O10P2	[M-H]-	12	15	15	0.2	264.952	264.951	-4.2	S20732	14.52	14.36	14.77	0.41	17971.8	17971.8	17971.8	17971.8	17971.8	17971.8	17971.8	3658	0	2591	1714	3548	2257	3815	1899	2548	2735	4714	2408	NA	NA	17971.8	17971.8	0	1	17971.8	17971.8	0	0
2	3-Hydroxybutyric acid	3 3-Hydroxybutyric acid	C4H8O3	[M-H]-	5.7	7.7	15	0.2	103.04	103.039	-10.4	S20730	6.63	6.54	6.85	0.31	486486	497609	117793	188126	323570	115183	393275	7635	6437	8079	6241	8421	6004	5949	7447	7179	7638	5711	7081	0.0372608	26.8379	492048	227589	1.11236	2.162	30955.5	359818	21	7
3	3-Phosphoglyceric acid	4 3-Phosphoglyceric acid	C3H7O7P	[M-H]-	13	15	15	0.2	184.986	184.985	-3.1	S20732	13.98	13.74	14.2	0.46	1.92573e+06	1.92573e+06	1.92573e+06	1.92573e+06	1.92573e+06	4289550	8916519	54232	2127	1167777	8959	72628	4326	2226608	15777	3734579	70385	288368	17139	0.448219	2.23105	1.92573e+06	3.79665e+06	-0.979324	0.507217	1.92573e+06	2.86119e+06	13	2
4	4,5-Dihydroorotic acid	5 4,5-Dihydroorotic acid	C5H6N2O4	[M-H]-	7.5	9.5	15	0.2	157.025	157.025	-5.6	S20759	8.4	8.19	8.63	0.44	11583.2	11583.2	11583.2	11583.2	11583.2	11583.2	11583.2	0	2485	0	0	0	0	0	0	3848	0	0	0	NA	NA	11583.2	11583.2	0	1	11583.2	11583.2	0	0
5	4-Hydroxyproline	6 4-Hydroxyproline	C5H9NO3	[M+H]+	10.2	11.2	15	0.2	132.065	132.067	11.2	S20734	10.75	10.6	10.91	0.31	251424	319683	251424	251424	251424	931985	621734	46028	21206	256718	20195	38493	20837	54144	22385	184000	22774	256785	22130	0.480717	2.08023	285553	461598	-0.692877	0.618619	251424	373576	1	3
6	5'-Methylthioadenosine	7 5'-Methylthioadenosine	C11H15N5O3S	[M+H]+	3	5	15	0.2	298.097	298.096	-3.8	S20730	4.12	3.89	4.21	0.32	4727656	6201376	3186051	4867254	4624776	4660653	4374298	55861	10024	111279	12672	73735	13055	61399	13462	130848	17249	32814	17423	0.137537	7.27075	5464516	4.34261e+06	0.331533	1.25835	147455	4.90356e+06	45	7
7	5-Phosphoribosylamine	8 5-Phosphoribosylamine	C5H12NO7P	[M-H]-	11.5	13.5	15	0.2	228.028	228.026	-7.3	S20753	12.79	12.54	13.04	0.49	23798	20510	19973	19973	19973	19973	19973	2779	0	13744	0	4364	0	5825	0	3171	2773	4350	2886	0.0540179	18.5124	22154	19973	0.149516	1.1092	19973	21063.5	0	2
8	6-Phosphogluconic acid	9 6-Phosphogluconic acid	C6H13O10P	[M-H]-	14	17	15	0.2	275.017	275.017	0.5	S20730	14.77	14.73	15	0.27	118442	223244	72814.5	394890	242365	309099	435109	13765	0	31264	8352	38122	11882	43623	11216	55541	16133	8771	12589	0.327341	3.05492	170843	290856	-0.767631	0.587381	72814.5	230849	1	6
9	Acetoacetic acid	10 Acetoacetic acid	C4H6O3	[M-H]-	8.3	10.3	15	0.2	101.024	101.023	-11.1	S20728	9.69	9.45	9.94	0.49	1096148	1111190	462157	579517	722534	585498	649256	11548	4695	8090	8876	12872	9911	12524	10640	19589	12330	8889	9828	0.00092668	1079.12	1103669	599792	0.879772	1.84009	42448	851731	1691	7
10	Acetyl-CoA	11 Acetyl-CoA	C23H38N7O17P3S	[M+H]+	8	11	15	0.2	810.133	810.131	-3	S20758	9.42	9.37	9.67	0.3	64876	33512	35614	26348	45844	19769	25709	3065	0	4423	0	2547	0	2418	0	0	0	0	0	0.161194	6.2037	49194	30656.8	0.682275	1.60467	13113.2	39925.4	0	7
11	Acetylcysteine	12 Acetylcysteine	C5H9NO3S	[M+H]+	6	8	15	0.2	164.038	164.037	-3	S20762	6.96	6.74	7.11	0.36	130392	127923	271631	267063	162333	207308	273111	0	0	2684	0	0	0	0	0	2392	0	0	0	0.0344741	29.0073	129158	236289	-0.871422	0.546608	11269	182723	10	7
12	Adenine	13 Adenine	C5H5N5	[M+H]+	5	7	15	0.2	136.062	136.062	-1.3	S20748	6.17	5.92	6.19	0.27	200392384	197555328	177678640	238499056	180803120	207366416	173230208	463925	175670	662335	283437	500660	266126	588716	347079	707918	347681	314498	312674	0.873093	1.14535	198973856	195515488	0.025296	1.01769	1.25268e+06	197244672	230	7
13	Adenosine	14 Adenosine	C10H13N5O4	[M+H]+	4.5	7	15	0.2	268.104	268.103	-3.5	S20766	5.8	5.75	5.89	0.14	280360992	300192064	612420992	5685280	643033600	1001974208	3.52858e+06	1863065	219123	1797623	261578	637552	199831	2635058	572773	3839876	1069805	539638	438379	0.639504	1.56371	290276528	4.53329e+08	-0.643129	0.640323	3.52858e+06	3.71803e+08	908	6
14	Adenosine diphosphate ribose	15 Adenosine diphosphate ribose	C15H23N5O14P2	[M-H]-	10.9	12.9	15	0.2	558.064	558.064	-0.2	S20768	11.89	11.76	11.98	0.22	467314	90347	73973	57455	1629745	142461	206546	18262	2793	75590	2761	13630	0	7473	0	5049	0	3411	0	0.792823	1.26132	278830	422036	-0.597978	0.660679	42242.2	350433	1	7
15	Adenosine monophosphate	16 Adenosine monophosphate	C10H14N5O7P	[M+H]+	9.8	11.8	15	0.2	348.07	348.07	-2.5	S20770	10.69	10.64	10.78	0.14	36091728	51839320	13918626	33369028	61624236	64188028	41911824	4786760	78308	20293376	159742	2887010	108415	3940382	167596	9018532	190288	117262	69618	0.95471	1.04744	43965524	4.30023e+07	0.0319572	1.0224	1.04643e+07	4.34839e+07	47	7
16	Adenosine triphosphate	17 Adenosine triphosphate	C10H16N5O13P3	[M-H]-	12.5	14.5	15	0.2	505.988	505.986	-5.5	S20738	13.35	13.22	13.59	0.37	122713	138588	117704	117552	83488	251675	227074	15667	0	23624	2354	36324	3447	43108	6943	25673	6545	10054	5930	0.628953	1.58994	130650	159499	-0.287831	0.819133	54917.2	145075	0	7
17	Adenylsuccinic acid	18 Adenylsuccinic acid	C14H18N5O11P	[M-H]-	14.5	16.5	15	0.2	462.067	462.067	0.1	S20748	15.51	15.47	15.57	0.09	1581804	2525858	520092	1090185	2370991	2463728	2108635	134546	7788	1172100	36898	247252	22093	222533	25160	124105	22615	14782	10496	0.640527	1.56121	2053831	1.71073e+06	0.263709	1.20056	520092	1.88228e+06	4	6
18	ADP	19 ADP	C10H15N5O10P2	[M-H]-	11.1	13.1	15	0.2	426.022	426.022	0.4	S20748	12.05	12.05	12.16	0.11	1971121	2717458	1563949	1607045	2751628	4143944	3412551	334763	20930	1137794	41872	550017	41895	750499	64683	360757	63067	59846	41672	0.701639	1.42523	2.34429e+06	2.69582e+06	-0.201575	0.869601	876949	2.52006e+06	4	7
19	Allantoin	20 Allantoin	C4H6N4O3	[M-H]-	9.3	11.3	15	0.2	157.037	157.036	-4.6	S20749	10.23	10.16	10.34	0.18	73223	97438	46305	62155	72791	58144	38688	0	2223	0	0	2215	0	2818	0	3464	0	0	0	0.0546155	18.3098	85330.5	55616.6	0.617546	1.53426	12680	70473.6	2	7
20	Aminoadipic acid	21 Aminoadipic acid	C6H11NO4	[M-H]-	5.9	7.9	15	0.2	160.061	160.061	-4	S20727	6.79	6.62	7.01	0.39	102887	97641	104172	145823	84905	83829	90636	7103	7632	6475	7138	7882	7050	13848	5037	7791	8549	5711	8712	0.937144	1.06707	100264	101873	-0.022968	0.984206	33232	101068	0	7
21	Argininosuccinic acid	22 Argininosuccinic acid	C10H18N4O6	[M-H]-	12.5	14.5	15	0.2	289.115	289.115	0.5	S20742	13.64	13.58	13.73	0.15	311206	329922	336904	201448	62337	191784	339950	4067	0	8627	0	7516	0	12137	0	12944	0	10862	0	0.328716	3.04214	320564	226485	0.501199	1.41539	24038.2	273524	1	7
22	Beta-Alanine	23 Beta-Alanine	C3H7NO2	[M+H]+	9.8	10.5	15	0.2	90.055	90.0553	3.8	S20770	10.38	10.17	10.48	0.31	170785	290051	111314	212544	224142	193213	118893	35236	21663	52513	27260	31123	21362	32036	26243	73066	24384	34723	25649	0.302269	3.30831	230418	172021	0.421666	1.33947	111314	201220	1	6
23	Betaine	24 Betaine	C5H11NO2	[M+H]+	7	8.2	15	0.2	118.086	118.086	-0.5	S20732	7.85	7.78	7.89	0.11	249760048	279194752	168630432	157688608	181678992	174633296	194729376	731498	680051	846101	770236	798594	732149	836132	757470	1642185	783471	1006600	774266	0.00101345	986.732	264477400	1.75472e+08	0.591902	1.50723	2.59969e+06	2.19975e+08	327154	7
24	Butyrylcarnitine	25 Butyrylcarnitine	C11H21NO4	[M+H]+	4.2	6.2	15	0.2	232.154	232.154	-1.4	S20748	5.63	5.4	5.84	0.44	1372881	1072987	811443	716352	1365847	614633	746731	5807	6579	7494	6720	6314	7197	6304	5355	6346	6316	6344	5106	0.175242	5.70641	1222934	851001	0.523113	1.43705	28970.5	1.03697e+06	9	7
25	Carbamoyl phosphate	26 Carbamoyl phosphate	CH4NO5P	[M-H]-	27	30	15	0.2	139.975	139.974	-7.4	S20758	27.01	27	27.23	0.23	48848	43247	52581	229874	132529	634431	182838	10114	2247	4678	2354	6482	1524	18373	1823	7502	2193	16071	3055	0.290458	3.44284	46047.5	246451	-2.4201	0.186843	29104	146249	3	7
26	Carnosine	27 Carnosine	C9H14N4O3	[M+H]+	10.6	12.6	15	0.2	227.114	227.113	-2.9	S20754	11.9	11.85	11.97	0.11	37917676	39358768	23650988	87909408	24093326	14016460	13555904	2020969	8994	2282112	10930	11098690	29212	1200102	11914	67360	12571	1415192	21993	0.808295	1.23717	38638222	3.26452e+07	0.243157	1.18358	4.55501e+06	3.56417e+07	52	7
27	CDP	28 CDP	C9H15N3O11P2	[M+H]+	13	15	15	0.2	404.026	404.024	-4.6	S20735	14.03	13.85	14.15	0.3	22489	24303	32402	38588	17909.8	20516	38260	2740	0	2851	0	6984	0	5780	2108	6524	2482	0	2170	0.440843	2.26838	23396	29535.2	-0.336171	0.792141	17909.8	26465.6	0	6
28	Choline	29 Choline	C5H14NO	[Cat]+	11	15	15	0.2	104.107	104.107	1.1	S20772	15	14.98	15	0.02	441226112	537485120	476783008	489150208	140344272	180197744	580864384	1126906	144602	1635322	241814	3863385	352762	2165605	341383	4554075	675420	737592	146231	0.478149	2.0914	489355616	3.73468e+08	0.389899	1.3103	4.00627e+06	4.31412e+08	1182	7
29	cis-Aconitic acid	30 cis-Aconitic acid	C6H6O6	[M-H]-	14.1	16.1	15	0.2	173.009	173.008	-4.4	S20753	15.01	14.87	15.17	0.3	3376960	3600337	6677986	7240662	2781091	4039932	7587016	110273	17210	1318010	22884	327822	26285	390107	30036	190592	35273	98692	28405	0.230711	4.33443	3.48865e+06	5.66534e+06	-0.699494	0.615788	658897	4.57699e+06	32	7
30	Citric acid	31 Citric acid	C6H8O7	[M-H]-	14.2	16.2	15	0.2	191.02	191.019	-2.8	S20753	15.21	15.03	15.44	0.41	72567032	76134864	103768376	121625344	66450364	93028128	118814720	7940970	425312	42140240	3180536	27244940	3437101	29568492	4645218	22860980	5210060	11670262	4338214	0.176864	5.65408	74350948	1.00737e+08	-0.438176	0.738067	4.06756e+07	8.75442e+07	671	7
31	Citrulline	32 Citrulline	C6H13N3O3	[M+H]+	10.9	12.9	15	0.2	176.103	176.103	-1	S20738	12.2	12.14	12.23	0.09	11880568	17450236	8031825	7954800	12789529	8574155	6069930	914975	312761	6557742	398749	812245	267202	730171	249914	1291938	286692	1360982	298094	0.0530271	18.8583	14665402	8.68405e+06	0.755977	1.68877	3.38037e+06	1.16747e+07	372	7
32	Creatine	33 Creatine	C4H9N3O2	[M+H]+	10	11.5	15	0.2	132.077	132.077	-1.9	S20753	10.97	10.9	11.04	0.14	3194364416	3220670720	3107508736	3030994432	3109181952	3143253248	3385389568	273939328	1140278	462387232	2259672	274794912	3910562	282833824	3015664	12721868	2237060	91209024	2465632	0.627968	1.59244	3207517568	3155265587	0.0236957	1.01656	353238764	3181391578	5150	7
33	Creatinine	34 Creatinine	C4H7N3O	[M+H]+	5.2	7.2	15	0.2	114.066	114.066	1.9	S20752	6.45	6.39	6.5	0.1	78323432	89899320	70560816	88181064	66236148	80205288	85344152	600013	377030	1150083	738130	941214	747819	905528	728477	518509	635206	639255	603891	0.470508	2.12536	84111376	7.81055e+07	0.106877	1.07689	2.15629e+06	8.11084e+07	186	7
34	Cyclic AMP	35 Cyclic AMP	C10H12N5O6P	[M-H]-	5.8	7.8	15	0.2	328.045	328.044	-5	S20746	6.78	6.6	7.03	0.43	29085	37006	36062	65162	44167	58025	56938	0	0	0	1957	0	0	0	2804	0	0	0	0	0.0886056	11.286	33045.5	52070.8	-0.656021	0.634626	11190.2	42558.2	1	7
35	Cytidine	36 Cytidine	C9H13N3O5	[M+H]+	7.1	9.1	15	0.2	244.093	244.092	-2.5	S20734	8.4	8.25	8.52	0.27	2189308	1977497	10255502	14347402	2828179	7498834	6740710	18903	8809	30473	11629	19278	11594	24345	10893	52947	16415	129983	18616	0.108728	9.19726	2.0834e+06	8.33413e+06	-2.00009	0.249985	98471.2	5.20876e+06	192	7
36	Cytidine monophosphate	37 Cytidine monophosphate	C9H14N3O8P	[M+H]+	11.8	13.8	15	0.2	324.059	324.059	-1.6	S20755	12.85	12.73	13.1	0.37	412365	761195	546209	654429	522270	708260	818346	35217	2420	34060	2854	27714	3419	39812	3214	165692	6131	11911	2790	0.646428	1.54696	586780	649903	-0.147404	0.902873	93808.5	618341	1	7
37	Cytidine triphosphate	38 Cytidine triphosphate	C9H16N3O14P3	[M-H]-	15	20	15	0.2	481.977	481.971	-11.9	S20753	15.03	15.03	15.28	0.25	10000	10000	10000	10000	10000	10000	10000	0	0	0	0	0	0	0	0	0	0	0	0	NA	NA	10000	10000	0	1	10000	10000	0	0
38	Cytosine	39 Cytosine	C4H5N3O	[M+H]+	9	11	15	0.2	112.05	112.051	1.4	S20734	9.06	9	9.3	0.3	258988	258988	258988	258988	258988	258988	258988	90818	71805	113271	79846	68712	82013	81489	80866	75055	67927	93203	90947	NA	NA	258988	258988	0	1	258988	258988	0	0
39	D-2-Hydroxyglutaric acid	40 D-2-Hydroxyglutaric acid	C5H8O5	[M-H]-	11.6	13.6	15	0.2	147.03	147.029	-6.1	S20726	12.32	12.23	12.53	0.3	36862196	33845028	32282758	31678822	20920372	28544292	37444280	279542	42214	189208	40491	703530	37924	606324	32187	470206	31717	105549	36272	0.313103	3.19384	35353612	3.01741e+07	0.228547	1.17165	653791	3.27639e+07	123	7
40	D-Glucose	41 D-Glucose	C6H12O6	[M-H]-	9	11	15	0.2	179.056	179.055	-4.5	S20755	11.01	10.76	11.03	0.27	47066.5	47066.5	47066.5	47066.5	47066.5	47066.5	47066.5	13377	4853	7968	4090	15895	7471	17651	8996	29522	16627	12879	8937	NA	NA	47066.5	47066.5	0	1	47066.5	47066.5	0	0
41	D-Glyceraldehyde 3-phosphate	42 D-Glyceraldehyde 3-phosphate	C3H7O6P	[M-H]-	13	14	15	0.2	168.991	168.99	-3.3	S20748	13.18	13.05	13.35	0.3	101199	158006	72188.2	127755	91654	102234	100014	17345	0	53435	4532	26400	5219	34933	3812	60216	13649	22414	6798	0.206426	4.84435	129602	98769.1	0.391963	1.31218	72188.2	114186	1	6
42	Dihydrofolic acid	43 Dihydrofolic acid	C19H21N7O6	[M+H]+	13	16	15	0.2	444.163	444.161	-3.2	S20740	13.09	13	13.14	0.14	31362.2	31362.2	31362.2	40267	53014	31362.2	31362.2	0	0	0	2105	0	0	0	0	81374	1970	0	0	0.429479	2.3284	31362.2	37473.6	-0.256844	0.836917	31362.2	34417.9	0	2
43	Dihydroxyacetone phosphate	44 Dihydroxyacetone phosphate	C3H7O6P	[M-H]-	12	13	15	0.2	168.991	168.99	-3.9	S20765	12.34	12.11	12.44	0.34	902797	704428	101127	2543108	238388	569692	721370	4137	0	11004	0	4515	0	7901	0	10428	0	13022	0	0.968094	1.03296	803612	834737	-0.0548217	0.962713	22751.8	819175	1	7
44	D-Ribose 5-phosphate	45 D-Ribose 5-phosphate	C5H11O8P	[M-H]-	12.4	13.8	15	0.2	229.012	229.012	-0.4	S20753	12.7	12.56	12.88	0.31	2612895	2356306	779340	779340	2217922	2383914	2483631	100878	3760	2103516	6285	175158	7291	218553	5753	266431	6737	175509	7491	0.301391	3.31795	2.4846e+06	1.72883e+06	0.523218	1.43716	779340	2.10672e+06	10	5
45	D-Sedoheptulose 7-phosphate	46 D-Sedoheptulose 7-phosphate	C7H15O10P	[M-H]-	12.2	14.2	15	0.2	289.033	289.033	0	S20726	13.31	13.15	13.32	0.17	10758361	9005882	293587	1148289	4514034	5935605	3906305	109386	3510	153280	7788	104204	8434	161684	9856	333466	15784	65657	10509	0.0143587	69.6442	9.88212e+06	3159564	1.6451	3.12769	255890	6.52084e+06	1420	7
46	dTDP	47 dTDP	C10H16N2O11P2	[M-H]-	11	13	15	0.2	401.016	401.022	15.1	S20727	11.99	11.89	12.23	0.34	11961	11961	11961	11961	11961	11961	11961	0	0	3078	0	0	0	0	0	4766	0	0	0	NA	NA	11961	11961	0	1	11961	11961	0	0
47	FAD	48 FAD	C27H33N9O15P2	[M+H]+	7.6	9.6	15	0.2	786.164	786.164	-1	S20748	8.64	8.49	8.84	0.35	149346	193684	135248	175122	159501	165755	285302	4794	0	22574	0	3748	0	6831	2533	17311	2546	0	0	0.790738	1.26464	171515	184186	-0.102826	0.931207	25084.2	177850	0	7
48	Folic acid	49 Folic acid	C19H19N7O6	[M+H]+	13	16	15	0.2	442.147	442.145	-4.4	S20750	13.97	13.82	14	0.19	10000	10000	10000	10000	10000	10000	10000	0	0	0	0	0	0	0	0	0	0	0	0	NA	NA	10000	10000	0	1	10000	10000	0	0
49	Fructose 1,6-bisphosphate	50 Fructose 1,6-bisphosphate	C6H14O12P2	[M-H]-	14.1	16.1	15	0.2	338.989	338.989	-0.5	S20726	15.14	15.03	15.37	0.34	1036629	1328050	96891	487396	294257	457757	1359982	24050	2718	29451	7228	54051	11301	67755	8618	53757	10436	12167	11121	0.14323	6.98177	1.18234e+06	539257	1.1326	2.19254	83163.2	860798	13	7
50	Fructose 6-phosphate	51 Fructose 6-phosphate	C6H13O9P	[M-H]-	12.6	13.5	15	0.2	259.022	259.022	-0.6	S20758	13.17	12.92	13.42	0.5	5738320	7047206	909278	2287220	2799449	4264373	4406776	110390	3920	328854	11661	97664	12659	364392	28716	2069014	41896	492805	35140	0.029195	34.2525	6392763	2.93342e+06	1.12386	2.17929	909278	4.66309e+06	348	6
51	Fumaric acid	52 Fumaric acid	C4H4O4	[M-H]-	12.2	14.2	15	0.2	115.004	115.002	-10.3	S20748	13.09	13.05	13.13	0.08	20634838	20560078	17719456	19611952	13825224	18213740	23963894	598679	24967	1100709	57279	809017	43173	895826	64040	1176233	77259	570773	32724	0.512038	1.95298	20597458	1.86669e+07	0.141988	1.10342	1.37267e+06	1.96322e+07	42	7
52	Glucose 6-phosphate	53 Glucose 6-phosphate	C6H13O9P	[M-H]-	13.6	14.4	15	0.2	259.022	259.022	-0.2	S20758	13.79	13.74	13.93	0.19	9734573	13717691	1.9836e+06	5328137	5397288	5957148	7567744	657018	10923	1300314	21620	407196	16606	1062468	37684	2755869	59137	1512278	53273	0.0173141	57.7563	11726132	5.24678e+06	1.16022	2.23492	1.9836e+06	8.48646e+06	1095	6
53	Glutathione	54 Glutathione	C10H17N3O6S	[M+H]+	10	13	15	0.2	308.091	308.09	-2.2	S20745	11.33	11.19	11.44	0.26	3732040	1547245	4729670	2340619	6558643	4648953	7156936	153799	87388	102563	72519	489078	358720	378274	228510	627660	217873	210642	175803	0.170367	5.8697	2.63964e+06	5.08696e+06	-0.946462	0.518903	785707	3.8633e+06	44	7
54	Glycerol 3-phosphate	55 Glycerol 3-phosphate	C3H9O6P	[M-H]-	11.5	13	15	0.2	171.006	171.006	-4.7	S20748	11.94	11.88	12.06	0.18	275659	749208	1222546	1544688	384386	737845	926198	12656	3793	181763	3369	27485	4609	71737	3842	98290	4750	60675	7897	0.261159	3.82908	512434	963133	-0.91037	0.532049	130216	737783	5	7
55	Glycine	56 Glycine	C2H5NO2	[M+H]+	10.7	12.7	15	0.2	76.0393	76.0399	7.8	S20742	11.96	11.91	12.01	0.1	8171960	7374692	3363747	2888634	3848354	3143208	3633468	234081	72206	231996	93058	192631	60571	253383	76602	459609	78202	247808	86184	6.06e-05	16515	7773326	3.37548e+06	1.20344	2.30288	531583	5.5744e+06	212007	7
56	Guanidoacetic acid	57 Guanidoacetic acid	C3H7N3O2	[M+H]+	10.7	12.7	15	0.2	118.061	118.061	1.7	S20737	12.02	11.94	12.03	0.1	18132904	26804266	10084895	14525869	15741866	17468164	17040474	321539	10603	384118	15612	422444	12994	567130	17741	550226	27143	167905	19268	0.0656893	15.2232	22468585	1.49723e+07	0.585618	1.50068	639181	1.87204e+07	428	7
57	Guanine	58 Guanine	C5H5N5O	[M+H]+	7.7	9.7	15	0.2	152.057	152.057	-0.6	S20751	9.04	8.79	9.08	0.29	27095204	21537912	33846964	30652358	14475358	22966762	21532360	177672	63649	101229	52731	321980	64878	286865	87158	266544	105212	130358	57501	0.951709	1.05074	24316558	2.46948e+07	-0.0222659	0.984685	438944	2.45057e+07	26	7
58	Guanosine	59 Guanosine	C10H13N5O5	[M+H]+	7.7	9.7	15	0.2	284.099	284.099	-1.2	S20751	9.04	8.95	9.06	0.12	17540180	13701629	22877628	20122288	9512025	13969023	15598192	86550	14942	30864	11206	163400	13314	138003	26813	118156	35930	42591	12137	0.852131	1.17353	1.56209e+07	1.64158e+07	-0.0716098	0.951576	183476	1.60184e+07	20	7
59	Guanosine diphosphate	60 Guanosine diphosphate	C10H15N5O11P2	[M-H]-	13.8	15.8	15	0.2	442.017	442.015	-4.2	S20766	14.86	14.8	15	0.2	236087	280885	422293	397896	216185	602734	563472	81205	17796	15585	0	77076	13966	118233	29658	30471	12107	15860	9781	0.175135	5.70989	258486	440516	-0.769108	0.58678	115434	349501	3	7
60	Guanosine monophosphate	61 Guanosine monophosphate	C10H14N5O8P	[M+H]+	12.6	14.6	15	0.2	364.065	364.064	-2.4	S20745	13.66	13.59	13.69	0.11	6826902	7014366	3181099	7649175	7941860	8298300	8545798	894687	31182	822851	22838	972943	41375	859320	35810	1250330	48682	37919	13247	0.908132	1.10116	6920634	7.12325e+06	-0.0416307	0.971556	1267796	7.02194e+06	8	7
61	Guanosine triphosphate	62 Guanosine triphosphate	C10H16N5O14P3	[M-H]-	15	17	15	0.2	521.983	521.979	-9.2	S20771	16.19	16.02	16.35	0.33	14689.2	15905	42162	33485	14689.2	29280	65638	2813	0	2232	0	5760	0	5333	0	2619	0	0	0	0.183156	5.45984	15297.1	37050.8	-1.27625	0.412868	14689.2	26174	0	5
62	Homocysteine	63 Homocysteine	C4H9NO2S	[M-H]-	7.3	9.3	15	0.2	134.028	134.027	-9.9	S20732	8.39	8.26	8.58	0.32	10000	10000	10000	10000	10000	10000	10000	0	0	0	0	0	0	0	0	0	0	0	0	NA	NA	10000	10000	0	1	10000	10000	0	0
63	Hypotaurine	64 Hypotaurine	C2H7NO2S	[M+H]+	10	12	15	0.2	110.027	110.027	1.6	S20750	11.3	11.14	11.48	0.34	152511	304533	323163	311055	177366	275236	397504	3537	0	44981	1718	4143	0	6460	0	90631	0	24513	0	0.387848	2.57833	228522	296865	-0.377473	0.769785	53995.8	262693	1	7
64	Hypoxanthine	65 Hypoxanthine	C5H4N4O	[M+H]+	5.8	7.8	15	0.2	137.046	137.046	-1.4	S20752	6.89	6.86	6.97	0.11	801511616	788977024	758551808	838148800	473217152	634995456	717110208	927608	151351	1778923	259738	1790334	262755	1583969	268639	2362312	286803	1042267	275568	0.335457	2.98101	795244320	6.84405e+08	0.216549	1.16195	2.75757e+06	7.39825e+08	2563	7
65	Inosine	66 Inosine	C10H12N4O5	[M+H]+	6.4	8.4	15	0.2	269.088	269.087	-3.1	S20756	7.65	7.52	7.71	0.19	95067080	86201832	91304496	111730520	59907964	76342968	87654496	84701	5160	287614	39281	466075	22064	220541	19991	293202	35084	145553	27247	0.732498	1.36519	90634456	8.53881e+07	0.0860248	1.06144	421628	8.80113e+07	128	7
66	Inosinic acid	67 Inosinic acid	C10H13N4O8P	[M+H]+	11.4	13.4	15	0.2	349.054	349.053	-2.8	S20753	12.48	12.43	12.53	0.1	2.82217e+06	3521451	2.82217e+06	4511770	2833158	6163046	4345698	118114	5766	8138910	179771	971010	52319	584957	42553	873645	43707	199895	38031	0.403382	2.47904	3.17181e+06	4.13517e+06	-0.38264	0.767033	2.82217e+06	3.65349e+06	12	5
67	L-Acetylcarnitine	68 L-Acetylcarnitine	C9H17NO4	[M+H]+	6.3	8.3	15	0.2	204.123	204.123	-2.1	S20753	7.57	7.47	7.63	0.16	224637376	227854704	98085984	65497232	308362144	105980560	98212040	61584	16833	336403	15723	79919	16279	33873	18855	35442	16270	67106	18474	0.269793	3.70654	226246040	135227592	0.742503	1.67308	189190	180736816	1121	7
68	L-Alanine	69 L-Alanine	C3H7NO2	[M+H]+	10.6	11.2	15	0.2	90.055	90.0554	4.9	S20750	11.05	10.92	11.11	0.19	48197704	47030340	49282768	47983652	48281420	50008560	51981852	4228069	386479	7856768	462612	3964502	454227	4325248	436766	2130181	415782	1971399	416298	0.186389	5.36512	47614022	4.95077e+07	-0.056265	0.961751	6.77208e+06	4.85608e+07	271	7
69	L-Arginine	70 L-Arginine	C6H14N4O2	[M+H]+	18.5	21	15	0.2	175.119	175.119	-2	S20742	20.32	20.27	20.44	0.17	149375616	157750480	1.02803e+08	1.02803e+08	1.02803e+08	137715664	163110224	43822720	9608353	64682304	13673643	51984516	11046417	65768420	14066018	40882512	10162093	67164376	18310762	0.18706	5.34587	153563048	1.21847e+08	0.33376	1.26029	1.02803e+08	1.37705e+08	928	4
70	L-Asparagine	71 L-Asparagine	C4H8N2O3	[M+H]+	10.3	12.3	15	0.2	133.061	133.06	-2	S20742	11.59	11.53	11.65	0.12	2314445	2817529	2455064	3016089	2022189	2263059	2933438	88606	36568	241181	51451	117983	31958	173531	44215	471059	41471	299028	51002	0.938774	1.06522	2565987	2.53797e+06	0.0158401	1.01104	422013	2.55198e+06	3	7
71	L-Aspartic acid	72 L-Aspartic acid	C4H7NO4	[M-H]-	10.8	12.8	15	0.2	132.03	132.029	-8.6	S20726	11.9	11.84	11.93	0.1	161828784	159301568	112747072	115796496	79508984	105562904	119101448	6761399	409631	7846642	415322	9606767	317102	10254307	408697	3814051	301191	2191668	365005	0.00623837	160.298	160565176	1.06543e+08	0.591718	1.50704	1.06829e+07	1.33554e+08	32263	7
72	L-Carnitine	73 L-Carnitine	C7H16NO3	[Cat]+	8.3	10.3	15	0.2	162.113	162.112	-2.3	S20738	9.72	9.66	9.76	0.1	1091927936	1122329600	564906624	601624768	681316480	610606272	757131776	1016090	89707	8068715	114047	1119472	135996	920282	127045	2199269	140324	939985	135877	0.000482691	2071.72	1107128768	643117184	0.783669	1.7215	3.7617e+06	875122976	3121102	7
73	L-Cystathionine	74 L-Cystathionine	C7H14N2O4S	[M+H]+	12.2	14.2	15	0.2	223.075	223.074	-2.7	S20734	13.45	13.39	13.49	0.11	8288680	10611996	3517710	1658720	6975724	2062712	1946081	311864	8840	45114	6961	64239	8467	67336	6329	321190	10471	263833	16904	0.0169221	59.0943	9450338	3.23219e+06	1.54785	2.92382	292887	6.34126e+06	1096	7
74	L-Cysteine	75 L-Cysteine	C3H7NO2S	[M+H]+	13	17	15	0.2	122.027	122.027	-0.2	S20732	13.16	13	13.41	0.41	20094.8	23358	41670	20094.8	20094.8	20094.8	21656	3528	0	6096	3219	4823	0	3885	2370	7663	2356	3965	2474	0.693029	1.44294	21726.4	24722	-0.186351	0.878826	20094.8	23224.2	0	3
75	L-Cystine	76 L-Cystine	C6H12N2O4S2	[M-H]-	11.7	13.7	15	0.2	239.017	239.016	-1.2	S20742	12.82	12.66	12.89	0.23	73110	194828	175214	73110	73110	143379	115173	4933	2403	18899	24017	7664	6186	21663	19928	37929	29728	55758	23332	0.714149	1.40027	133969	115997	0.207809	1.15493	73110	124983	0	4
76	L-Glutamic acid	77 L-Glutamic acid	C5H9NO4	[M+H]+	10	13	15	0.2	148.06	148.06	-2.3	S20732	11.58	11.55	11.67	0.12	270224928	283916000	263078384	252934560	266540544	306087168	306690336	9307202	190482	8703409	267403	10431036	184148	13915606	261864	4097238	305322	3489251	472810	0.921976	1.08463	277070464	2.79066e+08	-0.0103545	0.992849	1.29164e+07	2.78068e+08	304	7
77	L-Glutamine	78 L-Glutamine	C5H10N2O3	[M+H]+	10.1	12.1	15	0.2	147.076	147.076	-2.9	S20761	11.41	11.34	11.49	0.15	533161216	550755968	566635584	541569600	573028160	554713024	548725120	24699470	247029	38112228	302216	18794046	344037	28781210	347491	23650632	371824	10453531	412727	0.220162	4.54211	541958592	5.56934e+08	-0.0393245	0.97311	3.66391e+07	5.49446e+08	2565	7
78	L-Histidine	79 L-Histidine	C6H9N3O2	[M+H]+	9.9	11.9	15	0.2	156.077	156.077	-1.6	S20755	10.87	10.7	11.1	0.4	13327375	13327375	13327375	13327375	13327375	13327375	13327375	3242732	1610403	8308776	2114726	3496591	2042865	4609564	2038377	16114255	1969967	5969912	1751332	NA	NA	13327375	13327375	0	1	13327375	13327375	0	0
79	L-Isoleucine	80 L-Isoleucine	C6H13NO2	[M+H]+	6	7.5	15	0.2	132.102	132.102	-0.8	S20755	7.39	7.34	7.45	0.11	45697180	54340420	47712764	54136812	27313524	31962868	48131128	913210	633937	909443	658638	631308	580309	686373	613618	940584	634066	890529	742603	0.402967	2.48159	50018800	4.18514e+07	0.257194	1.19515	2.21865e+06	4.59351e+07	136	7
80	L-Kynurenine	81 L-Kynurenine	C10H12N2O3	[M+H]+	6	8	15	0.2	209.092	209.091	-2.7	S20725	7.34	7.19	7.49	0.29	69776.2	69776.2	69776.2	69776.2	69776.2	69776.2	69776.2	25096	17666	22828	19434	17077	17601	21154	18735	22707	18679	19516	18612	NA	NA	69776.2	69776.2	0	1	69776.2	69776.2	0	0
81	L-Lactic acid	82 L-Lactic acid	C3H6O3	[M-H]-	6.2	8.2	15	0.2	89.0244	89.0233	-12.6	S20738	7.07	6.95	7.09	0.14	321909664	372347072	292668992	426596768	333302400	364399648	457861664	1878594	1892093	2090108	1915271	2437937	2179054	2090169	2267710	2359727	2282838	2543015	2212691	0.616384	1.62237	347128368	3.74966e+08	-0.11129	0.92576	6.5473e+06	3.61047e+08	633	7
82	L-Leucine	83 L-Leucine	C6H13NO2	[M+H]+	7.5	9	15	0.2	132.102	132.102	0	S20755	7.46	7.45	7.71	0.26	40119480	47925780	45199256	51689148	24209372	28630416	41777428	688002	498700	665355	537011	438130	421123	497084	458796	666548	468941	656517	548254	0.547156	1.82763	44022630	38301124	0.200859	1.14938	1.64612e+06	41161877	86	7
83	L-Lysine	84 L-Lysine	C6H14N2O2	[M+H]+	18	20	15	0.2	147.113	147.113	-2.1	S20755	19.28	19.27	19.4	0.14	28275308	38681124	1.85955e+07	31166592	27951074	40215708	44485260	4485235	544161	11534503	1358863	7359984	985856	10861432	1254992	20509420	2540215	11298882	1608648	0.907423	1.10202	33478216	3.24828e+07	0.043545	1.03064	1.85955e+07	3.29805e+07	37	6
84	L-Malic acid	85 L-Malic acid	C4H6O5	[M-H]-	12.2	14.2	15	0.2	133.014	133.013	-7.1	S20730	13.07	13.07	13.12	0.05	187021680	198562480	162522736	183767504	139125760	170705408	235503456	9496203	1145254	16048600	2164771	12544180	1920988	13892914	2507332	16743709	2332988	9173757	1914776	0.615144	1.62564	192792080	1.78325e+08	0.112537	1.08113	22481368	1.85559e+08	326	7
85	L-Methionine	86 L-Methionine	C5H11NO2S	[M+H]+	6.8	8.8	15	0.2	150.058	150.058	-0.8	S20747	8.06	7.99	8.14	0.15	67645664	79051440	72666120	74276672	44709216	49627308	60088244	95395	25457	160423	23887	79918	28573	79170	24700	265260	19358	149753	35813	0.263596	3.79368	73348552	60273512	0.283244	1.21693	256927	66811032	308	7
86	L-Phenylalanine	87 L-Phenylalanine	C9H11NO2	[M+H]+	5.6	7.6	15	0.2	166.086	166.086	-1.5	S20755	6.8	6.74	6.82	0.08	63936192	85045464	65381756	69268944	46862604	58478764	65041476	903240	571865	929620	585141	581029	578401	592058	567590	1292404	764392	818043	673661	0.17926	5.5785	74490828	6.10067e+07	0.288095	1.22103	2224361	6.77488e+07	461	7
87	L-Proline	88 L-Proline	C5H9NO2	[M+H]+	7.9	9.9	15	0.2	116.071	116.071	0	S20732	9.22	9.18	9.26	0.08	163072976	188508496	198311808	237428800	126200952	182168848	228867504	3642470	3001865	4038035	2874487	2916080	3028056	3439826	3118966	4281350	2656546	4660549	3518350	0.602346	1.66018	175790736	1.94596e+08	-0.14662	0.903364	10304145	1.85193e+08	340	7
88	L-Serine	89 L-Serine	C3H7NO3	[M+H]+	10.8	12.8	15	0.2	106.05	106.05	2.2	S20744	12.03	12.01	12.09	0.08	11509439	14061992	16217016	13375069	12160719	16045964	18333578	1258746	474094	1634419	615956	1208801	427708	1519186	392335	1649722	469364	1196504	540010	0.26783	3.73371	1.27857e+07	1.52265e+07	-0.252049	0.839703	2.85671e+06	1.40061e+07	62	7
89	L-Threonine	90 L-Threonine	C4H9NO3	[M-H]-	9.5	11.5	15	0.2	118.051	118.05	-9	S20732	10.78	10.72	10.85	0.13	5158153	6021526	5599484	5818812	3359290	3386090	4571145	158064	82972	138043	101008	147442	78155	164430	83635	293342	75047	253423	104767	0.301525	3.31647	5.58984e+06	4.54696e+06	0.297903	1.22936	430082	5.0684e+06	21	7
90	L-Tryptophan	91 L-Tryptophan	C11H12N2O2	[M+H]+	6.8	8.8	15	0.2	205.097	205.1	14.8	S20742	8.43	8.18	8.48	0.3	10731816	12544991	9200356	7839632	6508604	6302178	6175490	92852	53513	108934	66844	74190	64578	71176	64154	111057	49552	92464	76289	0.00943834	105.951	1.16384e+07	7205252	0.691772	1.61527	241401	9.42183e+06	1612	7
91	L-Tyrosine	92 L-Tyrosine	C9H11NO3	[M+H]+	8.2	10.2	15	0.2	182.081	182.081	-2	S20742	9.46	9.37	9.49	0.12	34011812	42433548	31506928	30887786	23916440	31689012	31713118	725587	372142	835576	378678	396709	350108	491543	343098	948480	400677	688325	432883	0.0576358	17.3503	38222680	2.99427e+07	0.352227	1.27653	1.60095e+06	3.40827e+07	755	7
92	L-Valine	93 L-Valine	C5H11NO2	[M+H]+	8.3	9.2	15	0.2	118.086	118.086	0.4	S20755	8.94	8.87	8.96	0.09	30050190	36880736	33732856	42152280	20330812	33116774	39254136	1025503	645041	1049933	671682	563800	604288	716959	639211	984017	559288	964292	789502	0.970726	1.03016	33465463	3.37174e+07	-0.0108191	0.992529	2313379	3.35914e+07	35	7
93	N6-Acetyl-L-lysine	94 N6-Acetyl-L-lysine	C8H16N2O3	[M+H]+	1.9	3.9	15	0.2	189.123	189.122	-8.3	S20737	2.95	2.88	2.98	0.1	568050	568050	1048027	568050	862912	568050	637027	195943	179247	211715	189560	173742	208512	172351	169727	185682	177737	177889	190095	0.335962	2.97653	568050	736813	-0.375281	0.770955	568050	652432	3	3
94	N-Acetylglutamic acid	95 N-Acetylglutamic acid	C7H11NO5	[M+H]+	10.3	12.3	15	0.2	190.071	190.071	-2.1	S20755	10.67	10.57	10.91	0.34	191825	173789	79135	109508	88622	166815	130230	9918	10569	25905	10877	14382	10277	30456	14410	70136	17260	17407	10631	0.0515861	19.3851	182807	114862	0.67042	1.59154	70557	148834	5	7
95	N-Acetylglutamine	96 N-Acetylglutamine	C7H12N2O4	[M-H]-	6.8	8.8	15	0.2	187.072	187.072	-3.9	S20745	7.83	7.62	8.07	0.45	2732694	2786511	1688291	1968321	2789410	2267188	1273260	3034	3282	4617	3271	3074	2293	3874	6472	5426	2532	3856	4735	0.136638	7.3186	2.7596e+06	1997294	0.466414	1.38167	21616.5	2.37845e+06	24	7
96	N-Acetyl-L-alanine	97 N-Acetyl-L-alanine	C5H9NO3	[M+H]+	6	7	15	0.2	132.065	132.065	-0.2	S20747	6.39	6.2	6.63	0.44	572611	1168254	1023086	742199	250760	378866	775427	20667	21092	23744	17824	18310	17591	24264	24691	24248	22534	19993	20585	0.441815	2.26339	870432	634068	0.457096	1.37278	73885.8	752250	2	7
97	N-Acetyl-L-methionine	98 N-Acetyl-L-methionine	C7H13NO3S	[M+H]+	3	5	15	0.2	192.069	192.069	-1.5	S20745	4.07	3.93	4.21	0.28	1053972	1465640	1245506	1491898	762391	1222450	1404182	2670	0	0	0	0	0	0	0	0	0	0	2638	0.890059	1.12352	1259806	1.22529e+06	0.0400838	1.02817	11327	1.24255e+06	1	7
98	N-Acetyl-L-phenylalanine	99 N-Acetyl-L-phenylalanine	C11H13NO3	[M+H]+	2.8	4	15	0.2	208.097	208.096	-2	S20752	3.28	3.22	3.31	0.1	462816	462816	462816	462816	462816	462816	462816	165895	150314	152326	160909	117932	125858	135138	152688	160658	153970	167187	168388	NA	NA	462816	462816	0	1	462816	462816	0	0
99	N-Acetylornithine	100 N-Acetylornithine	C7H14N2O3	[M+H]+	8.6	10.6	15	0.2	175.108	175.107	-1.3	S20737	9.89	9.84	10.02	0.18	3918796	5188232	4244476	5011924	3601120	5365796	4371676	47013	22140	82703	26637	36045	20028	38009	24519	38216	22460	39415	28982	0.957447	1.04444	4553514	4.519e+06	0.0109773	1.00764	116542	4.53626e+06	5	7
100	N-Acetylserine	101 N-Acetylserine	C5H9NO4	[M-H]-	7.5	8.5	15	0.2	146.046	146.045	-6	S20732	7.97	7.84	8	0.16	1799313	1798573	1450562	1622610	1139121	1778042	1258878	22614	19001	31123	31008	27596	26628	24956	29880	26097	32396	34433	28924	0.132838	7.52794	1798943	1.44984e+06	0.311253	1.24079	93664	1.62439e+06	15	7
101	NAD	102 NAD	C21H28N7O14P2	[Cat]+	9.9	11.9	15	0.2	664.116	664.115	-2.4	S20770	10.98	10.78	11.19	0.4	211866	29692.5	190757	29692.5	190682	217317	209426	17027	0	0	0	20534	0	20919	0	20290	0	0	0	0.563393	1.77496	120779	167575	-0.472433	0.720748	29692.5	144177	0	5
102	NADH	103 NADH	C21H29N7O14P2	[M-H]-	9.5	11.5	15	0.2	664.117	664.114	-4.7	S20745	10.55	10.36	10.62	0.25	10000	10000	10000	10000	10577	10000	10000	0	0	0	0	0	0	0	0	0	0	0	0	0.576132	1.73571	10000	10115.4	-0.0165534	0.988592	10000	10057.7	0	1
103	NADP	104 NADP	C21H29N7O17P3	[Cat]+	12.7	14.7	15	0.2	744.083	744.081	-2.5	S20763	13.81	13.68	13.89	0.21	26499	38247	29474	50868	37435	49691	60673	5445	0	3653	0	5379	0	11270	2759	12979	3019	2680	0	0.228627	4.37393	32373	45628.2	-0.495135	0.709495	21796	39000.6	0	7
104	NADPH	105 NADPH	C21H30N7O17P3	[M-H]-	13	15	15	0.2	744.084	744.076	-10.7	S20748	14.33	14.23	14.57	0.34	10000	10000	10000	10000	10000	10000	10000	0	0	0	0	0	0	0	0	0	0	0	0	NA	NA	10000	10000	0	1	10000	10000	0	0
105	Niacinamide	106 Niacinamide	C6H6N2O	[M+H]+	3.3	5.3	15	0.2	123.055	123.055	-1.5	S20730	4.43	4.4	4.5	0.11	963917120	932638528	869459072	952524416	832188288	921495168	919916224	13145834	11755362	13517390	11559613	11209388	11188946	12201550	10823776	13440125	10561355	12748627	12492199	0.238334	4.19579	948277824	8.99117e+08	0.0768015	1.05468	3.6171e+07	9.23697e+08	4088	7
106	Nicotinic acid	107 Nicotinic acid	C6H5NO2	[M-H]-	5.5	7.5	15	0.2	122.025	122.023	-12.7	S20745	6.67	6.44	6.91	0.47	25626	25626	25626	25626	25626	25626	25626	3758	3552	2679	3982	5906	3939	7553	4159	9658	6790	5476	5052	NA	NA	25626	25626	0	1	25626	25626	0	0
107	O-Phosphoethanolamine	108 O-Phosphoethanolamine	C2H8NO4P	[M+H]+	11.4	13.4	15	0.2	142.026	142.026	-1.9	S20771	12.65	12.64	12.76	0.11	8689765	6954178	13363604	18044330	7041949	19362278	20036920	943014	33726	384983	30025	1467310	80162	2557275	128167	494262	53922	256117	37744	0.116794	8.56205	7.82197e+06	1.55698e+07	-0.993148	0.50238	1.62668e+06	1.16959e+07	199	7
108	Ornithine	109 Ornithine	C5H12N2O2	[M+H]+	17	19	15	0.2	133.097	133.097	-1.2	S20755	17.61	17.58	17.78	0.2	4.76537e+06	4.76537e+06	4.76537e+06	8861677	11275043	4.76537e+06	5484640	483063	221669	1828224	326348	918069	322575	1078376	295187	8408421	1037930	3395146	706475	0.346893	2.88273	4.76537e+06	7.03042e+06	-0.561022	0.677822	4.76537e+06	5.8979e+06	25	3
109	Orotic acid	110 Orotic acid	C5H4N2O4	[M-H]-	6.7	8.7	15	0.2	155.01	155.009	-4.7	S20752	7.49	7.38	7.66	0.27	69746	71113	100002	148995	55373	100272	45629	0	1904	2464	2035	2274	0	2844	2486	0	0	2490	2713	0.554251	1.80424	70429.5	90054.2	-0.354614	0.782079	14802.5	80241.9	0	7
110	Orotidylic acid	111 Orotidylic acid	C10H13N2O11P	[M+H]+	0	30	15	0.2	369.033	369.028	-14.6	S20773	4.54	4.51	4.54	0.03	10000	10000	10000	10000	10000	44650	10000	0	0	0	0	0	0	0	0	0	0	0	0	0.576132	1.73571	10000	16930	-0.759582	0.590667	10000	13465	0	1
111	Oxidized glutathione	112 Oxidized glutathione	C20H32N6O12S2	[M+H]+	13.5	15.5	15	0.2	613.159	613.158	-2.7	S20730	14.53	14.53	14.61	0.09	15698802	16916238	9964639	22372504	25591190	20609578	17283912	1520961	82140	1778238	77530	1499953	325910	1576116	229940	7262712	369058	365749	156880	0.550708	1.81585	16307520	1.91644e+07	-0.232889	0.850929	3.8213e+06	1.77359e+07	38	7
112	Oxoadipic acid	113 Oxoadipic acid	C6H8O5	[M-H]-	7.5	9.5	15	0.2	159.03	159.03	-0.6	S20747	7.66	7.55	7.9	0.35	19385.8	19385.8	19385.8	19385.8	19385.8	19385.8	19385.8	2584	2507	3002	2726	3386	2992	2923	2481	5269	3264	3171	3238	NA	NA	19385.8	19385.8	0	1	19385.8	19385.8	0	0
113	Oxoglutaric acid	114 Oxoglutaric acid	C5H6O5	[M-H]-	10.8	14.8	15	0.2	145.014	145.013	-6.5	S20745	12.65	12.41	12.69	0.29	49151	51472	92304	161041	86286	117059	226545	10692	10716	16859	14104	14709	10388	14752	9524	13769	11305	16133	13653	0.104432	9.57563	50311.5	136647	-1.44149	0.368186	49151	93479.2	2	6
114	Palmitic acid	115 Palmitic acid	C16H32O2	[M-H]-	1.6	3.6	15	0.2	255.233	255.233	-1.4	S20750	2.66	2.56	2.69	0.14	51799568	140772688	27527577	46507088	27527577	71942504	507272928	26470520	23080002	13768458	11305452	6089864	5932225	4813920	3679003	5397618	3252510	3894593	2386143	0.810374	1.234	96286128	1.36156e+08	-0.499856	0.707177	27527577	1.16221e+08	203	5
115	Pantothenic acid	116 Pantothenic acid	C9H17NO5	[M+H]+	5.1	7.1	15	0.2	220.118	220.118	-1.6	S20728	6.08	5.91	6.3	0.4	94180112	136498160	78150640	120797648	98149352	70528488	88548600	26528	24548	87695	26044	58223	21308	35624	14022	69102	18978	17076	19910	0.24766	4.0378	115339136	9.12349e+07	0.338224	1.2642	114764	1.03287e+08	527	7
116	Phenol	117 Phenol	C6H6O	[M-H]-	2.1	4.1	15	0.2	93.0346	93.0335	-11.7	S20774	3.45	3.2	3.49	0.29	5.93174e+06	5.93174e+06	5.93174e+06	5.93174e+06	5.93174e+06	5.93174e+06	5.93174e+06	1794796	1916913	2084110	1952659	1735897	2126861	1898552	2096287	1986736	1815241	2081948	2196963	NA	NA	5.93174e+06	5.93174e+06	0	1	5.93174e+06	5.93174e+06	0	0
117	Phosphocreatine	118 Phosphocreatine	C4H10N3O5P	[M-H]-	11.2	13.2	15	0.2	210.029	210.028	-3.5	S20756	12.23	12.12	12.46	0.34	14397	27502	53573	287285	31525	27229	46199	0	0	0	0	6151	0	2692	0	0	0	0	0	0.450302	2.22073	20949.5	89162.2	-2.08952	0.234959	12210.8	55055.8	1	7
118	Phosphoenolpyruvic acid	119 Phosphoenolpyruvic acid	C3H5O6P	[M-H]-	13.6	15.6	15	0.2	166.975	166.974	-4.2	S20732	14.59	14.5	14.77	0.28	511953	511953	511953	511953	511953	1103358	2461570	14383	0	51733	3127	19638	2532	676179	19086	1134526	24648	46669	15290	0.458311	2.18192	511953	1.02016e+06	-0.994709	0.501837	511953	766055	3	2
119	Phosphoribosyl pyrophosphate	120 Phosphoribosyl pyrophosphate	C5H13O14P3	[M-H]-	15	18	15	0.2	388.945	388.942	-7.3	S20743	15.35	15.26	15.57	0.31	10506.2	10506.2	10506.2	10506.2	10506.2	10506.2	10506.2	2025	0	0	0	0	0	0	0	0	0	0	0	NA	NA	10506.2	10506.2	0	1	10506.2	10506.2	0	0
120	Phosphorylcholine	121 Phosphorylcholine	C5H14NO4P	[M+H]+	10	13	15	0.2	184.073	184.073	-2.3	S20740	11.68	11.6	11.71	0.11	409450240	470325216	438376288	518829408	356943232	534231712	528271168	15723845	215489	17082382	332864	22405438	236731	36377556	517803	98060072	938676	2907153	213975	0.578134	1.7297	439887728	4.7533e+08	-0.111795	0.925436	48762996	4.57609e+08	855	7
121	Phosphoserine	122 Phosphoserine	C3H8NO6P	[M+H]+	11.5	13.5	15	0.2	186.016	186.016	-2.7	S20771	13.42	13.19	13.46	0.27	16420	32584	26760	44467	16932	40549	72747	0	0	0	0	5762	0	6268	0	4152	1680	0	1768	0.380932	2.62514	24502	40291	-0.717558	0.608126	14907.5	32396.5	0	7
122	Pipecolic acid	123 Pipecolic acid	C6H11NO2	[M+H]+	7.5	9.5	15	0.2	130.086	130.086	-0.4	S20752	8.81	8.71	8.96	0.26	6394269	9594037	7598726	6490904	6080044	6761716	5848478	78010	65336	95719	56568	62231	57255	65577	59836	73402	59470	77200	66483	0.20547	4.86688	7994153	6.55597e+06	0.286135	1.21937	214272	7.27506e+06	43	7
123	Propionylcarnitine	124 Propionylcarnitine	C10H19NO4	[M+H]+	5.2	7.2	15	0.2	218.139	218.138	-1.3	S20748	6.5	6.28	6.75	0.47	2569851	2138886	1454698	1486774	2748636	915457	1978950	14715	9671	11613	10613	9467	10638	10672	11710	9862	9912	11133	10233	0.281164	3.55665	2.35437e+06	1716903	0.455532	1.37129	42559.8	2.03564e+06	10	7
124	Pyruvic acid	125 Pyruvic acid	C3H4O3	[M-H]-	5.5	7.5	15	0.2	87.0088	87.0077	-12.3	S20764	5.88	5.65	6.09	0.44	156403	133040	75697	577178	186599	264029	465194	14147	12900	11956	9937	22050	15171	19787	15775	29470	21219	19440	16942	0.320511	3.12001	144722	313739	-1.11629	0.461279	62198.5	229230	2	7
125	Ribose 1-phosphate	126 Ribose 1-phosphate	C5H11O8P	[M-H]-	11	12.4	15	0.2	229.012	229.012	-1.2	S20738	12.02	11.97	12.08	0.11	20064328	21160254	24179344	21118610	10437699	18005150	22143888	683331	11034	2549634	21792	2017983	29791	1942528	41867	1413166	42643	159771	19275	0.736184	1.35836	20612291	1.91769e+07	0.104132	1.07485	2.2432e+06	1.98946e+07	29	7
126	Saccharopine	127 Saccharopine	C11H20N2O6	[M-H]-	11	14	15	0.2	275.125	275.125	0.1	S20725	12.58	12.44	12.69	0.25	449766	355829	85610	79430	120805	87798	134505	6281	0	0	0	6292	0	9130	0	34506	0	0	0	0.000192051	5206.95	402798	101630	1.98673	3.96339	24052.2	252214	5205	7
127	S-Adenosylhomocysteine	128 S-Adenosylhomocysteine	C14H20N6O5S	[M-H]-	8.6	10.6	15	0.2	383.114	383.115	0.5	S20770	9.85	9.82	9.98	0.16	238746	360464	340312	489804	210292	279557	286062	7227	0	13334	0	7360	0	6926	0	46295	0	4027	0	0.809273	1.23568	299605	321205	-0.100434	0.932752	31292.2	310405	0	7
128	S-Adenosylmethionine	129 S-Adenosylmethionine	C15H22N6O5S	[M+H]+	10.7	12.7	15	0.2	399.144	399.144	-1.5	S20737	12.35	12.24	12.43	0.19	5355421	5798990	3782225	3890784	5043376	3995836	3160204	578150	30638	1192000	67252	769861	53454	608956	47834	1449810	70244	195558	40423	0.0278245	35.9396	5.57721e+06	3974485	0.488774	1.40325	1286045	4.77585e+06	241	7
129	Sarcosine	130 Sarcosine	C3H7NO2	[M+H]+	11.2	12	15	0.2	90.055	90.0553	3.8	S20768	11.2	11.2	11.27	0.07	25620706	26512506	22897102	19924134	22337524	24929960	25996206	416400	96675	760860	116639	380384	88109	438756	130594	377432	103129	399700	121967	0.171405	5.83414	26066606	2.3217e+07	0.167022	1.12274	867661	2.46418e+07	161	7
130	Succinic acid	131 Succinic acid	C4H6O4	[M-H]-	11.3	13.3	15	0.2	117.019	117.018	-9.7	S20748	12.31	12.07	12.32	0.26	584803	382063	1453580	2560550	6803496	4568633	3899164	71547	49549	43249	55220	57435	47347	69228	49014	53515	56804	60982	59545	0.0782522	12.7792	483433	3.85708e+06	-2.99612	0.125336	178359	2.17026e+06	221	7
131	Taurine	132 Taurine	C2H7NO3S	[M-H]-	10.2	12.2	15	0.2	124.007	124.006	-9.6	S20728	11.36	11.26	11.38	0.11	241517136	270451040	338002144	400887616	274554880	371492768	383120896	1090478	18251	6714271	39242	3115840	33962	2240169	43667	3263036	53143	1605194	34643	0.0502649	19.8946	255984088	3.53612e+08	-0.466112	0.723913	4572974	3.04798e+08	8376	7
132	Thymidine	133 Thymidine	C10H14N2O5	[M-H]-	3.5	5.5	15	0.2	241.083	241.083	0.4	S20734	4.36	4.11	4.59	0.48	94834	136246	62776	82216	75709	87346	74649	13944	12107	8651	10355	10647	16100	11874	15024	18061	15349	21148	18101	0.0297982	33.5591	115540	76539.2	0.594122	1.50955	52840.2	96039.6	5	7
133	Uracil	134 Uracil	C4H4N2O2	[M+H]+	5.4	7.4	15	0.2	113.035	113.035	1.3	S20755	6.62	6.39	6.86	0.47	5213726	5248915	5100482	5095520	4226028	6168378	4724469	10198	14972	9594	22636	9435	11863	8656	9277	14799	8874	9805	9275	0.765481	1.30637	5.23132e+06	5.06298e+06	0.0471897	1.03325	44846	5.14715e+06	7	7
134	Ureidopropionic acid	135 Ureidopropionic acid	C4H8N2O3	[M-H]-	10.4	12.4	15	0.2	131.046	131.045	-9.3	S20742	11.57	11.48	11.7	0.22	210361	223180	165768	184259	162405	252305	254676	21053	9887	43451	8655	17995	7968	34296	13667	274649	10158	123273	15461	0.725012	1.37929	216770	203883	0.0884298	1.06321	155128	210327	0	7
135	Ureidosuccinic acid	136 Ureidosuccinic acid	C5H8N2O5	[M-H]-	12.8	14.8	15	0.2	175.036	175.036	0.9	S20734	13.83	13.61	14.02	0.41	11802.8	11802.8	11802.8	11802.8	11802.8	11802.8	11802.8	0	0	0	0	0	1579	3179	0	0	0	2453	0	NA	NA	11802.8	11802.8	0	1	11802.8	11802.8	0	0
136	Uric acid	137 Uric acid	C5H4N4O3	[M+H]+	8.8	10.8	15	0.2	169.036	169.035	-3.1	S20754	9.64	9.62	9.7	0.08	10000	10000	10000	10000	10000	10000	10000	0	0	0	0	0	0	0	0	0	0	0	0	NA	NA	10000	10000	0	1	10000	10000	0	0
137	Uridine	138 Uridine	C9H12N2O6	[M-H]-	5.5	7.5	15	0.2	243.062	243.062	-0.7	S20755	6.61	6.4	6.83	0.43	11556990	13525630	12384015	17343400	10925287	10313859	9073192	4794	2018	2444	2965	4782	2124	2988	2046	9081	4576	4922	1940	0.836878	1.19492	12541310	1.2008e+07	0.0626981	1.04442	21170	1.22746e+07	15	7
138	Uridine 5'-diphosphate	139 Uridine 5'-diphosphate	C9H14N2O12P2	[M+H]+	12.4	14.4	15	0.2	405.01	405.008	-3.7	S20735	13.45	13.41	13.65	0.24	839443	1042853	795348	842249	862335	951400	1045586	15883	0	8104	0	16478	1925	14861	0	72560	2642	5333	2319	0.668305	1.49632	941148	899384	0.065485	1.04644	45026.2	920266	1	7
139	Uridine 5'-monophosphate	140 Uridine 5'-monophosphate	C9H13N2O9P	[M-H]-	11.2	13.2	15	0.2	323.029	323.029	0.6	S20745	12.14	12	12.32	0.32	578857	2550820	551638	1931785	3550138	1837392	1469803	59910	2249	115823	2409	69161	3101	79266	4635	1803148	8911	14840	3097	0.76629	1.30499	1.56484e+06	1.86815e+06	-0.255597	0.83764	551638	1.71649e+06	3	6
140	Uridine diphosphate glucose	141 Uridine diphosphate glucose	C15H24N2O17P2	[M-H]-	12.4	14.4	15	0.2	565.048	565.048	0.6	S20745	13.46	13.35	13.48	0.13	15625541	18459964	15491823	12800939	15360941	17086056	17011114	40557	0	16928	2134	50452	0	34787	0	359371	0	0	0	0.365893	2.73304	1.70428e+07	1.55502e+07	0.132228	1.09598	136057	1.62965e+07	49	7
141	Uridine diphosphate-N-acetylglucosamine	142 Uridine diphosphate-N-acetylglucosamine	C17H27N3O17P2	[M+H]+	11.2	13.2	15	0.2	608.089	608.087	-2.4	S20745	12.25	12.2	12.47	0.27	696141	580090	604706	718077	719470	750984	764239	7865	0	4650	0	10928	0	7981	0	35339	0	6758	0	0.248738	4.02029	638116	711495	-0.157036	0.896866	28380.2	674805	3	7
142	Uridine triphosphate	143 Uridine triphosphate	C9H15N2O15P3	[M-H]-	15	18	15	0.2	482.961	482.96	-2	S20756	15.39	15.28	15.51	0.24	10000	10000	10000	10000	10000	10000	10000	0	0	0	0	0	0	0	0	0	0	0	0	NA	NA	10000	10000	0	1	10000	10000	0	0
143	Valerylcarnitine	144 Valerylcarnitine	C12H23NO4	[M+H]+	3.6	5.7	15	0.2	246.17	246.169	-2.8	S20734	4.99	4.75	5.19	0.44	1060892	1001008	445709	345639	581085	504186	659827	9545	10909	9634	12436	11867	11562	11857	11619	12202	12886	11566	10742	0.00233258	428.709	1030950	507289	1.02309	2.03227	44206.2	769120	670	7
144	Xanthine	145 Xanthine	C5H4N4O2	[M-H]-	7.5	9.4	15	0.2	151.026	151.025	-6.3	S20742	8.44	8.32	8.5	0.18	27939948	28083290	41071556	50499712	21574758	26635570	23594222	20607	10784	56335	11340	29152	16826	25220	12669	188591	14734	72357	13489	0.640649	1.56092	28011619	3.26752e+07	-0.222169	0.857276	128026	3.03434e+07	55	7
145	Xanthosine	146 Xanthosine	C10H12N4O6	[M-H]-	6.7	8.7	15	0.2	283.068	283.068	-2.5	S20742	7.76	7.64	7.81	0.17	15355	10517	46273	81552	11358	24072	29842	0	0	0	0	0	0	0	0	0	0	0	0	0.26169	3.82132	12936	38619.4	-1.57793	0.334961	10000	25777.7	0	7
146	Xanthylic acid	147 Xanthylic acid	C10H13N4O9P	[M-H]-	11	13	15	0.2	363.035	363.032	-7	S20770	12	11.76	12.25	0.49	10601.5	20564	13320	22978	10601.5	26369	24115	0	2406	0	0	0	0	0	0	0	0	0	0	0.537606	1.8601	15582.8	19476.7	-0.321799	0.800071	10601.5	17529.7	0	5

## Sheet: WT vs. Sdhb,c,d skin
	Skeleton_Metabolite	Metabolite	Formula	Ion Type	RT Start (min)	RT End (min)	m/z Tolerance (ppm)	RT Tolerance (min)	mz	obs_mz	ppm	winner	RT	RT_min	RT_max	RT_range	WT2 Skin	WT4 Skin	Sdh Skin	Sdh2 Skin	Sdh3 Skin	Sdh4 Skin	Sdh5 Skin	Blank_0	Blank_1	Blank_2	Blank_3	Blank_4	Blank_5	Blank_6	Blank_7	Blank_8	Blank_9	Blank_10	Blank_11	ttest_pval	1/pvalue	WT_Skin_Mean	Sdh_Skin_Mean	Log2FoldChange	LogFoldChange	blank_threshold	combined_mean	impact_score	Detection
0	1-Methylnicotinamide	1 1-Methylnicotinamide	C7H8N2O	[M+H]+	19	21	15	0.2	137.071	137.071	-2.5	S20740	19.25	19.09	19.38	0.29	3405716	6257070	6658967	3748454	4702850	4730323	3647644	27368	13957	76625	16631	42649	18125	65998	18405	409273	25772	199426	22604	0.914043	1.09404	4831393	4.69765e+06	0.0405007	1.02847	244208	4.76452e+06	5	7
1	2,3-Diphosphoglyceric acid	2 2,3-Diphosphoglyceric acid	C3H8O10P2	[M-H]-	12	15	15	0.2	264.952	264.951	-4.2	S20732	14.52	14.36	14.77	0.41	17971.8	17971.8	17971.8	17971.8	17971.8	17971.8	17971.8	3658	0	2591	1714	3548	2257	3815	1899	2548	2735	4714	2408	NA	NA	17971.8	17971.8	0	1	17971.8	17971.8	0	0
2	3-Hydroxybutyric acid	3 3-Hydroxybutyric acid	C4H8O3	[M-H]-	5.7	7.7	15	0.2	103.04	103.039	-10.4	S20730	6.63	6.54	6.85	0.31	1600513	151091	225447	70979	107799	455423	657492	7635	6437	8079	6241	8421	6004	5949	7447	7179	7638	5711	7081	0.236985	4.21968	875802	303428	1.52925	2.88636	30955.5	589615	7	7
3	3-Phosphoglyceric acid	4 3-Phosphoglyceric acid	C3H7O7P	[M-H]-	13	15	15	0.2	184.986	184.985	-3.1	S20732	13.98	13.74	14.2	0.46	1.92573e+06	1.92573e+06	2106084	1.92573e+06	7223308	2475930	2758852	54232	2127	1167777	8959	72628	4326	2226608	15777	3734579	70385	288368	17139	0.446023	2.24204	1.92573e+06	3.29798e+06	-0.77618	0.583911	1.92573e+06	2.61185e+06	10	4
4	4,5-Dihydroorotic acid	5 4,5-Dihydroorotic acid	C5H6N2O4	[M-H]-	7.5	9.5	15	0.2	157.025	157.025	-5.6	S20759	8.4	8.19	8.63	0.44	49213	11583.2	14352	58642	25576	32179	18555	0	2485	0	0	0	0	0	0	3848	0	0	0	0.975178	1.02545	30398.1	29860.8	0.0257295	1.01799	11583.2	30129.5	0	6
5	4-Hydroxyproline	6 4-Hydroxyproline	C5H9NO3	[M+H]+	10.2	11.2	15	0.2	132.065	132.067	11.2	S20734	10.75	10.6	10.91	0.31	30164466	10820067	7746878	17886564	5567146	24237414	17992032	46028	21206	256718	20195	38493	20837	54144	22385	184000	22774	256785	22130	0.48833	2.0478	2.04923e+07	1.4686e+07	0.480637	1.39536	251424	1.75891e+07	50	7
6	5'-Methylthioadenosine	7 5'-Methylthioadenosine	C11H15N5O3S	[M+H]+	3	5	15	0.2	298.097	298.096	-3.8	S20730	4.12	3.89	4.21	0.32	1204491	1849507	508684	1369403	1347640	1516536	523996	55861	10024	111279	12672	73735	13055	61399	13462	130848	17249	32814	17423	0.297439	3.36204	1526999	1.05325e+06	0.535849	1.44979	147455	1.29013e+06	6	7
7	5-Phosphoribosylamine	8 5-Phosphoribosylamine	C5H12NO7P	[M-H]-	11.5	13.5	15	0.2	228.028	228.026	-7.3	S20753	12.79	12.54	13.04	0.49	19973	19973	19973	19973	19973	19973	19973	2779	0	13744	0	4364	0	5825	0	3171	2773	4350	2886	NA	NA	19973	19973	0	1	19973	19973	0	0
8	6-Phosphogluconic acid	9 6-Phosphogluconic acid	C6H13O10P	[M-H]-	14	17	15	0.2	275.017	275.017	0.5	S20730	14.77	14.73	15	0.27	72814.5	72814.5	72814.5	155971	72814.5	72814.5	72814.5	13765	0	31264	8352	38122	11882	43623	11216	55541	16133	8771	12589	0.576132	1.73571	72814.5	89445.8	-0.296788	0.814063	72814.5	81130.1	0	1
9	Acetoacetic acid	10 Acetoacetic acid	C4H6O3	[M-H]-	8.3	10.3	15	0.2	101.024	101.023	-11.1	S20728	9.69	9.45	9.94	0.49	523982	428683	354744	244336	429969	300445	266953	11548	4695	8090	8876	12872	9911	12524	10640	19589	12330	8889	9828	0.0502955	19.8825	476332	319289	0.577104	1.49185	42448	397811	12	7
10	Acetyl-CoA	11 Acetyl-CoA	C23H38N7O17P3S	[M+H]+	8	11	15	0.2	810.133	810.131	-3	S20758	9.42	9.37	9.67	0.3	13113.2	13113.2	13113.2	13113.2	13113.2	21611	13113.2	3065	0	4423	0	2547	0	2418	0	0	0	0	0	0.576132	1.73571	13113.2	14812.8	-0.175819	0.885265	13113.2	13963	0	1
11	Acetylcysteine	12 Acetylcysteine	C5H9NO3S	[M+H]+	6	8	15	0.2	164.038	164.037	-3	S20762	6.96	6.74	7.11	0.36	189800	93402	11269	55424	78057	65307	64626	0	0	2684	0	0	0	0	0	2392	0	0	0	0.0421308	23.7356	141601	54936.6	1.36599	2.57753	11269	98268.8	6	6
12	Adenine	13 Adenine	C5H5N5	[M+H]+	5	7	15	0.2	136.062	136.062	-1.3	S20748	6.17	5.92	6.19	0.27	3724407	4033485	4372272	3361252	6940816	5702972	1.25268e+06	463925	175670	662335	283437	500660	266126	588716	347079	707918	347681	314498	312674	0.795796	1.2566	3878946	4.326e+06	-0.157368	0.896659	1.25268e+06	4.10247e+06	6	6
13	Adenosine	14 Adenosine	C10H13N5O4	[M+H]+	4.5	7	15	0.2	268.104	268.103	-3.5	S20766	5.8	5.75	5.89	0.14	12956033	12883368	8050464	21943494	23625292	31485778	3.52858e+06	1863065	219123	1797623	261578	637552	199831	2635058	572773	3839876	1069805	539638	438379	0.603221	1.65777	1.29197e+07	1.77267e+07	-0.456353	0.728826	3.52858e+06	1.53232e+07	35	6
14	Adenosine diphosphate ribose	15 Adenosine diphosphate ribose	C15H23N5O14P2	[M-H]-	10.9	12.9	15	0.2	558.064	558.064	-0.2	S20768	11.89	11.76	11.98	0.22	42242.2	124236	140415	149051	1310447	845025	73677	18262	2793	75590	2761	13630	0	7473	0	5049	0	3411	0	0.35443	2.82143	83239.1	503723	-2.5973	0.165248	42242.2	293481	5	6
15	Adenosine monophosphate	16 Adenosine monophosphate	C10H14N5O7P	[M+H]+	9.8	11.8	15	0.2	348.07	348.07	-2.5	S20770	10.69	10.64	10.78	0.14	1.04643e+07	1.04643e+07	1.04643e+07	15412763	1.04643e+07	14616630	1.04643e+07	4786760	78308	20293376	159742	2887010	108415	3940382	167596	9018532	190288	117262	69618	0.376716	2.65452	1.04643e+07	1.22845e+07	-0.231357	0.851833	1.04643e+07	1.13744e+07	35	2
16	Adenosine triphosphate	17 Adenosine triphosphate	C10H16N5O13P3	[M-H]-	12.5	14.5	15	0.2	505.988	505.986	-5.5	S20738	13.35	13.22	13.59	0.37	54917.2	54917.2	54917.2	54917.2	57689	54917.2	54917.2	15667	0	23624	2354	36324	3447	43108	6943	25673	6545	10054	5930	0.576132	1.73571	54917.2	55471.6	-0.01449	0.990007	54917.2	55194.4	0	1
17	Adenylsuccinic acid	18 Adenylsuccinic acid	C14H18N5O11P	[M-H]-	14.5	16.5	15	0.2	462.067	462.067	0.1	S20748	15.51	15.47	15.57	0.09	520092	520092	520092	520092	520092	520092	520092	134546	7788	1172100	36898	247252	22093	222533	25160	124105	22615	14782	10496	NA	NA	520092	520092	0	1	520092	520092	0	0
18	ADP	19 ADP	C10H15N5O10P2	[M-H]-	11.1	13.1	15	0.2	426.022	426.022	0.4	S20748	12.05	12.05	12.16	0.11	876949	876949	876949	876949	876949	876949	876949	334763	20930	1137794	41872	550017	41895	750499	64683	360757	63067	59846	41672	NA	NA	876949	876949	0	1	876949	876949	0	0
19	Allantoin	20 Allantoin	C4H6N4O3	[M-H]-	9.3	11.3	15	0.2	157.037	157.036	-4.6	S20749	10.23	10.16	10.34	0.18	9727713	7304614	7868266	5588434	6586781	9871530	7969838	0	2223	0	0	2215	0	2818	0	3464	0	0	0	0.523015	1.91199	8.51616e+06	7.57697e+06	0.168583	1.12395	12680	8.04657e+06	17	7
20	Aminoadipic acid	21 Aminoadipic acid	C6H11NO4	[M-H]-	5.9	7.9	15	0.2	160.061	160.061	-4	S20727	6.79	6.62	7.01	0.39	255894	303478	172619	58378	151956	97257	138124	7103	7632	6475	7138	7882	7050	13848	5037	7791	8549	5711	8712	0.00787399	127	279686	123667	1.17735	2.26161	33232	201676	58	7
21	Argininosuccinic acid	22 Argininosuccinic acid	C10H18N4O6	[M-H]-	12.5	14.5	15	0.2	289.115	289.115	0.5	S20742	13.64	13.58	13.73	0.15	63027	116353	112040	29603	107449	24038.2	59456	4067	0	8627	0	7516	0	12137	0	12944	0	10862	0	0.52888	1.89079	89690	66517.2	0.431219	1.34837	24038.2	78103.6	0	6
22	Beta-Alanine	23 Beta-Alanine	C3H7NO2	[M+H]+	9.8	10.5	15	0.2	90.055	90.0553	3.8	S20770	10.38	10.17	10.48	0.31	4963000	1824415	1084001	1710598	1108589	1094209	1426963	35236	21663	52513	27260	31123	21362	32036	26243	73066	24384	34723	25649	0.0569888	17.5473	3.39371e+06	1284872	1.40124	2.64128	111314	2.33929e+06	108	7
23	Betaine	24 Betaine	C5H11NO2	[M+H]+	7	8.2	15	0.2	118.086	118.086	-0.5	S20732	7.85	7.78	7.89	0.11	1005260608	896520896	721665792	643009216	677585600	582228416	644764544	731498	680051	846101	770236	798594	732149	836132	757470	1642185	783471	1006600	774266	0.00159536	626.818	950890752	6.53851e+08	0.540318	1.45429	2.59969e+06	8.02371e+08	731423	7
24	Butyrylcarnitine	25 Butyrylcarnitine	C11H21NO4	[M+H]+	4.2	6.2	15	0.2	232.154	232.154	-1.4	S20748	5.63	5.4	5.84	0.44	11666696	7738567	6508843	5818025	8025872	7386768	4277268	5807	6579	7494	6720	6314	7197	6304	5355	6346	6316	6344	5106	0.0799421	12.5091	9.70263e+06	6.40336e+06	0.599548	1.51524	28970.5	8.05299e+06	153	7
25	Carbamoyl phosphate	26 Carbamoyl phosphate	CH4NO5P	[M-H]-	27	30	15	0.2	139.975	139.974	-7.4	S20758	27.01	27	27.23	0.23	29104	131956	217764	29104	29104	133738	29104	10114	2247	4678	2354	6482	1524	18373	1823	7502	2193	16071	3055	0.921301	1.08542	80530	87762.8	-0.124083	0.917587	29104	84146.4	0	3
26	Carnosine	27 Carnosine	C9H14N4O3	[M+H]+	10.6	12.6	15	0.2	227.114	227.113	-2.9	S20754	11.9	11.85	11.97	0.11	6017566	55178456	103404912	4885096	72585024	36463692	17382392	2020969	8994	2282112	10930	11098690	29212	1200102	11914	67360	12571	1415192	21993	0.64194	1.55778	30598011	4.69442e+07	-0.61751	0.651795	4.55501e+06	3.87711e+07	93	7
27	CDP	28 CDP	C9H15N3O11P2	[M+H]+	13	15	15	0.2	404.026	404.024	-4.6	S20735	14.03	13.85	14.15	0.3	17909.8	17909.8	17909.8	17909.8	17909.8	17909.8	17909.8	2740	0	2851	0	6984	0	5780	2108	6524	2482	0	2170	NA	NA	17909.8	17909.8	0	1	17909.8	17909.8	0	0
28	Choline	29 Choline	C5H14NO	[Cat]+	11	15	15	0.2	104.107	104.107	1.1	S20772	15	14.98	15	0.02	233536832	101010704	146687856	168568400	206988496	70343760	197812752	1126906	144602	1635322	241814	3863385	352762	2165605	341383	4554075	675420	737592	146231	0.871062	1.14802	167273768	1.5808e+08	0.0815541	1.05816	4.00627e+06	1.62677e+08	198	7
29	cis-Aconitic acid	30 cis-Aconitic acid	C6H6O6	[M-H]-	14.1	16.1	15	0.2	173.009	173.008	-4.4	S20753	15.01	14.87	15.17	0.3	735911	1112887	1707702	769058	2008866	1178593	2113406	110273	17210	1318010	22884	327822	26285	390107	30036	190592	35273	98692	28405	0.209342	4.77688	924399	1555525	-0.750814	0.594268	658897	1239962	10	7
30	Citric acid	31 Citric acid	C6H8O7	[M-H]-	14.2	16.2	15	0.2	191.02	191.019	-2.8	S20753	15.21	15.03	15.44	0.41	4.06756e+07	4.06756e+07	42183184	4.06756e+07	62148084	4.06756e+07	53517264	7940970	425312	42140240	3180536	27244940	3437101	29568492	4645218	22860980	5210060	11670262	4338214	0.366182	2.73088	4.06756e+07	4.78399e+07	-0.234053	0.850243	4.06756e+07	4.42578e+07	142	3
31	Citrulline	32 Citrulline	C6H13N3O3	[M+H]+	10.9	12.9	15	0.2	176.103	176.103	-1	S20738	12.2	12.14	12.23	0.09	77087728	64892600	46253988	23448534	47401428	45481936	40731424	914975	312761	6557742	398749	812245	267202	730171	249914	1291938	286692	1360982	298094	0.0134832	74.1663	70990164	40663462	0.803886	1.7458	3.38037e+06	55826813	7228	7
32	Creatine	33 Creatine	C4H9N3O2	[M+H]+	10	11.5	15	0.2	132.077	132.077	-1.9	S20753	10.97	10.9	11.04	0.14	1808816000	2361723648	2624906496	1599140352	2766308864	2560389120	2209604608	273939328	1140278	462387232	2259672	274794912	3910562	282833824	3015664	12721868	2237060	91209024	2465632	0.513563	1.94718	2085269824	2352069888	-0.173697	0.886568	353238764	2218669856	4873	7
33	Creatinine	34 Creatinine	C4H7N3O	[M+H]+	5.2	7.2	15	0.2	114.066	114.066	1.9	S20752	6.45	6.39	6.5	0.1	54507964	50869428	79983152	22353558	74511520	60206704	35545776	600013	377030	1150083	738130	941214	747819	905528	728477	518509	635206	639255	603891	0.925547	1.08044	52688696	54520142	-0.0492958	0.966408	2.15629e+06	53604419	60	7
34	Cyclic AMP	35 Cyclic AMP	C10H12N5O6P	[M-H]-	5.8	7.8	15	0.2	328.045	328.044	-5	S20746	6.78	6.6	7.03	0.43	11190.2	12235	11190.2	11190.2	17122	11190.2	11190.2	0	0	0	1957	0	0	0	2804	0	0	0	0	0.753869	1.32649	11712.6	12376.6	-0.0795506	0.946352	11190.2	12044.6	0	2
35	Cytidine	36 Cytidine	C9H13N3O5	[M+H]+	7.1	9.1	15	0.2	244.093	244.092	-2.5	S20734	8.4	8.25	8.52	0.27	37196784	21150606	17891096	10955124	12384130	13120197	16563271	18903	8809	30473	11629	19278	11594	24345	10893	52947	16415	129983	18616	0.0257039	38.9047	29173695	1.41828e+07	1.04053	2.05698	98471.2	2.16782e+07	1735	7
36	Cytidine monophosphate	37 Cytidine monophosphate	C9H14N3O8P	[M+H]+	11.8	13.8	15	0.2	324.059	324.059	-1.6	S20755	12.85	12.73	13.1	0.37	93808.5	120951	93808.5	250133	393588	237131	93808.5	35217	2420	34060	2854	27714	3419	39812	3214	165692	6131	11911	2790	0.310184	3.2239	107380	213694	-0.992823	0.502494	93808.5	160537	1	4
37	Cytidine triphosphate	38 Cytidine triphosphate	C9H16N3O14P3	[M-H]-	15	20	15	0.2	481.977	481.971	-11.9	S20753	15.03	15.03	15.28	0.25	10000	10000	10000	10000	10000	10000	10000	0	0	0	0	0	0	0	0	0	0	0	0	NA	NA	10000	10000	0	1	10000	10000	0	0
38	Cytosine	39 Cytosine	C4H5N3O	[M+H]+	9	11	15	0.2	112.05	112.051	1.4	S20734	9.06	9	9.3	0.3	6003512	2653572	385714	258988	258988	258988	1281934	90818	71805	113271	79846	68712	82013	81489	80866	75055	67927	93203	90947	0.00979221	102.122	4328542	488922	3.1462	8.85323	258988	2.40873e+06	2178	4
39	D-2-Hydroxyglutaric acid	40 D-2-Hydroxyglutaric acid	C5H8O5	[M-H]-	11.6	13.6	15	0.2	147.03	147.029	-6.1	S20726	12.32	12.23	12.53	0.3	4477998	8803654	6755632	4683671	5047214	4789492	4559691	279542	42214	189208	40491	703530	37924	606324	32187	470206	31717	105549	36272	0.318344	3.14126	6640826	5167140	0.361997	1.2852	653791	5903983	24	7
40	D-Glucose	41 D-Glucose	C6H12O6	[M-H]-	9	11	15	0.2	179.056	179.055	-4.5	S20755	11.01	10.76	11.03	0.27	380590	259930	239970	162775	157652	202827	198385	13377	4853	7968	4090	15895	7471	17651	8996	29522	16627	12879	8937	0.025337	39.4679	320260	192322	0.735721	1.66523	47066.5	256291	17	7
41	D-Glyceraldehyde 3-phosphate	42 D-Glyceraldehyde 3-phosphate	C3H7O6P	[M-H]-	13	14	15	0.2	168.991	168.99	-3.3	S20748	13.18	13.05	13.35	0.3	72188.2	72188.2	72188.2	72188.2	149168	72188.2	84589	17345	0	53435	4532	26400	5219	34933	3812	60216	13649	22414	6798	0.507368	1.97096	72188.2	90064.4	-0.319192	0.801519	72188.2	81126.3	0	2
42	Dihydrofolic acid	43 Dihydrofolic acid	C19H21N7O6	[M+H]+	13	16	15	0.2	444.163	444.161	-3.2	S20740	13.09	13	13.14	0.14	31362.2	31362.2	31362.2	72502	31362.2	37443	31362.2	0	0	0	2105	0	0	0	0	81374	1970	0	0	0.512556	1.95101	31362.2	40806.3	-0.379765	0.768563	31362.2	36084.3	0	2
43	Dihydroxyacetone phosphate	44 Dihydroxyacetone phosphate	C3H7O6P	[M-H]-	12	13	15	0.2	168.991	168.99	-3.9	S20765	12.34	12.11	12.44	0.34	94981	830682	1038373	182488	3080626	1828601	587616	4137	0	11004	0	4515	0	7901	0	10428	0	13022	0	0.363044	2.75449	462832	1.34354e+06	-1.53748	0.344486	22751.8	903186	7	7
44	D-Ribose 5-phosphate	45 D-Ribose 5-phosphate	C5H11O8P	[M-H]-	12.4	13.8	15	0.2	229.012	229.012	-0.4	S20753	12.7	12.56	12.88	0.31	779340	2193953	2974815	2680994	2581390	2224424	3274659	100878	3760	2103516	6285	175158	7291	218553	5753	266431	6737	175509	7491	0.0462955	21.6004	1.48665e+06	2.74726e+06	-0.88593	0.541139	779340	2.11695e+06	85	6
45	D-Sedoheptulose 7-phosphate	46 D-Sedoheptulose 7-phosphate	C7H15O10P	[M-H]-	12.2	14.2	15	0.2	289.033	289.033	0	S20726	13.31	13.15	13.32	0.17	347855	991365	1288417	2475177	1098710	1726863	1448029	109386	3510	153280	7788	104204	8434	161684	9856	333466	15784	65657	10509	0.0843464	11.8559	669610	1.60744e+06	-1.26337	0.416569	255890	1.13852e+06	32	7
46	dTDP	47 dTDP	C10H16N2O11P2	[M-H]-	11	13	15	0.2	401.016	401.022	15.1	S20727	11.99	11.89	12.23	0.34	11961	11961	11961	11961	11961	50990	11961	0	0	3078	0	0	0	0	0	4766	0	0	0	0.576132	1.73571	11961	19766.8	-0.724741	0.605106	11961	15863.9	0	1
47	FAD	48 FAD	C27H33N9O15P2	[M+H]+	7.6	9.6	15	0.2	786.164	786.164	-1	S20748	8.64	8.49	8.84	0.35	25084.2	39032	50610	44656	76554	50216	25084.2	4794	0	22574	0	3748	0	6831	2533	17311	2546	0	0	0.277337	3.60572	32058.1	49424.1	-0.624523	0.648634	25084.2	40741.1	0	5
48	Folic acid	49 Folic acid	C19H19N7O6	[M+H]+	13	16	15	0.2	442.147	442.145	-4.4	S20750	13.97	13.82	14	0.19	10000	10000	10000	10000	10000	10000	10000	0	0	0	0	0	0	0	0	0	0	0	0	NA	NA	10000	10000	0	1	10000	10000	0	0
49	Fructose 1,6-bisphosphate	50 Fructose 1,6-bisphosphate	C6H14O12P2	[M-H]-	14.1	16.1	15	0.2	338.989	338.989	-0.5	S20726	15.14	15.03	15.37	0.34	83163.2	83163.2	83163.2	126563	115260	85829	371402	24050	2718	29451	7228	54051	11301	67755	8618	53757	10436	12167	11121	0.457238	2.18705	83163.2	156443	-0.911623	0.531587	83163.2	119803	0	4
50	Fructose 6-phosphate	51 Fructose 6-phosphate	C6H13O9P	[M-H]-	12.6	13.5	15	0.2	259.022	259.022	-0.6	S20758	13.17	12.92	13.42	0.5	1563747	4303966	3991091	3358830	5462077	4338298	2308200	110390	3920	328854	11661	97664	12659	364392	28716	2069014	41896	492805	35140	0.437677	2.28479	2.93386e+06	3.8917e+06	-0.407602	0.753875	909278	3.41278e+06	10	7
51	Fumaric acid	52 Fumaric acid	C4H4O4	[M-H]-	12.2	14.2	15	0.2	115.004	115.002	-10.3	S20748	13.09	13.05	13.13	0.08	4966819	7069884	8367556	3918288	7330986	5243276	5412574	598679	24967	1100709	57279	809017	43173	895826	64040	1176233	77259	570773	32724	0.980933	1.01944	6.01835e+06	6054536	-0.00864803	0.994024	1.37267e+06	6.03644e+06	6	7
52	Glucose 6-phosphate	53 Glucose 6-phosphate	C6H13O9P	[M-H]-	13.6	14.4	15	0.2	259.022	259.022	-0.2	S20758	13.79	13.74	13.93	0.19	3700542	8308008	7826333	4912084	9825360	7485786	4312476	657018	10923	1300314	21620	407196	16606	1062468	37684	2755869	59137	1512278	53273	0.694248	1.44041	6004275	6.87241e+06	-0.194826	0.873679	1.9836e+06	6.43834e+06	11	7
53	Glutathione	54 Glutathione	C10H17N3O6S	[M+H]+	10	13	15	0.2	308.091	308.09	-2.2	S20745	11.33	11.19	11.44	0.26	785707	785707	785707	785707	2353690	970649	2691864	153799	87388	102563	72519	489078	358720	378274	228510	627660	217873	210642	175803	0.340445	2.93733	785707	1.51752e+06	-0.949655	0.517756	785707	1.15162e+06	7	3
54	Glycerol 3-phosphate	55 Glycerol 3-phosphate	C3H9O6P	[M-H]-	11.5	13	15	0.2	171.006	171.006	-4.7	S20748	11.94	11.88	12.06	0.18	6521806	4345154	6267030	15167560	39338796	32438950	26045362	12656	3793	181763	3369	27485	4609	71737	3842	98290	4750	60675	7897	0.123016	8.12902	5433480	2.38515e+07	-2.13413	0.227804	130216	1.46425e+07	523	7
55	Glycine	56 Glycine	C2H5NO2	[M+H]+	10.7	12.7	15	0.2	76.0393	76.0399	7.8	S20742	11.96	11.91	12.01	0.1	8651397	9278139	7981092	5080972	7566934	7000758	5026630	234081	72206	231996	93058	192631	60571	253383	76602	459609	78202	247808	86184	0.0693047	14.429	8964768	6.53128e+06	0.456901	1.37259	531583	7.74802e+06	153	7
56	Guanidoacetic acid	57 Guanidoacetic acid	C3H7N3O2	[M+H]+	10.7	12.7	15	0.2	118.061	118.061	1.7	S20737	12.02	11.94	12.03	0.1	10352614	10452099	10012314	8183616	16385837	9153518	7376736	321539	10603	384118	15612	422444	12994	567130	17741	550226	27143	167905	19268	0.949132	1.05359	1.04024e+07	1.02224e+07	0.0251758	1.0176	639181	1.03124e+07	11	7
57	Guanine	58 Guanine	C5H5N5O	[M+H]+	7.7	9.7	15	0.2	152.057	152.057	-0.6	S20751	9.04	8.79	9.08	0.29	10524220	4571594	4720442	5525103	7662081	4185086	3878544	177672	63649	101229	52731	321980	64878	286865	87158	266544	105212	130358	57501	0.279287	3.58054	7547907	5.19425e+06	0.539161	1.45313	438944	6.37108e+06	33	7
58	Guanosine	59 Guanosine	C10H13N5O5	[M+H]+	7.7	9.7	15	0.2	284.099	284.099	-1.2	S20751	9.04	8.95	9.06	0.12	2259652	2526640	1574398	3452273	2289984	2222035	2479921	86550	14942	30864	11206	163400	13314	138003	26813	118156	35930	42591	12137	0.984328	1.01592	2393146	2.40372e+06	-0.00636176	0.9956	183476	2.39843e+06	2	7
59	Guanosine diphosphate	60 Guanosine diphosphate	C10H15N5O11P2	[M-H]-	13.8	15.8	15	0.2	442.017	442.015	-4.2	S20766	14.86	14.8	15	0.2	115434	115434	115434	115434	115434	115434	115434	81205	17796	15585	0	77076	13966	118233	29658	30471	12107	15860	9781	NA	NA	115434	115434	0	1	115434	115434	0	0
60	Guanosine monophosphate	61 Guanosine monophosphate	C10H14N5O8P	[M+H]+	12.6	14.6	15	0.2	364.065	364.064	-2.4	S20745	13.66	13.59	13.69	0.11	1267796	1267796	1267796	1685278	1267796	1975695	1267796	894687	31182	822851	22838	972943	41375	859320	35810	1250330	48682	37919	13247	0.397004	2.51887	1267796	1.49287e+06	-0.235768	0.849233	1267796	1.38033e+06	4	2
61	Guanosine triphosphate	62 Guanosine triphosphate	C10H16N5O14P3	[M-H]-	15	17	15	0.2	521.983	521.979	-9.2	S20771	16.19	16.02	16.35	0.33	14689.2	14689.2	14689.2	14689.2	14689.2	14689.2	14689.2	2813	0	2232	0	5760	0	5333	0	2619	0	0	0	NA	NA	14689.2	14689.2	0	1	14689.2	14689.2	0	0
62	Homocysteine	63 Homocysteine	C4H9NO2S	[M-H]-	7.3	9.3	15	0.2	134.028	134.027	-9.9	S20732	8.39	8.26	8.58	0.32	10000	10000	10000	10000	10000	10000	10000	0	0	0	0	0	0	0	0	0	0	0	0	NA	NA	10000	10000	0	1	10000	10000	0	0
63	Hypotaurine	64 Hypotaurine	C2H7NO2S	[M+H]+	10	12	15	0.2	110.027	110.027	1.6	S20750	11.3	11.14	11.48	0.34	14585220	3855430	3471682	4873177	3039340	3033153	4838189	3537	0	44981	1718	4143	0	6460	0	90631	0	24513	0	0.125716	7.95446	9220325	3.85111e+06	1.25954	2.3942	53995.8	6.53572e+06	124	7
64	Hypoxanthine	65 Hypoxanthine	C5H4N4O	[M+H]+	5.8	7.8	15	0.2	137.046	137.046	-1.4	S20752	6.89	6.86	6.97	0.11	469160960	535817312	680968512	277878784	339859296	347460224	392148992	927608	151351	1778923	259738	1790334	262755	1583969	268639	2362312	286803	1042267	275568	0.463909	2.1556	502489136	4.07663e+08	0.301715	1.23261	2.75757e+06	4.55076e+08	1209	7
65	Inosine	66 Inosine	C10H12N4O5	[M+H]+	6.4	8.4	15	0.2	269.088	269.087	-3.1	S20756	7.65	7.52	7.71	0.19	18889024	29702702	37197648	24183492	28369090	29199042	27647948	84701	5160	287614	39281	466075	22064	220541	19991	293202	35084	145553	27247	0.32385	3.08785	24295863	29319444	-0.271147	0.82866	421628	2.68077e+07	100	7
66	Inosinic acid	67 Inosinic acid	C10H13N4O8P	[M+H]+	11.4	13.4	15	0.2	349.054	349.053	-2.8	S20753	12.48	12.43	12.53	0.1	2.82217e+06	2.82217e+06	9652644	2.82217e+06	23939746	15580547	2.82217e+06	118114	5766	8138910	179771	971010	52319	584957	42553	873645	43707	199895	38031	0.280765	3.5617	2.82217e+06	1.09635e+07	-1.95783	0.257416	2.82217e+06	6.89281e+06	95	3
67	L-Acetylcarnitine	68 L-Acetylcarnitine	C9H17NO4	[M+H]+	6.3	8.3	15	0.2	204.123	204.123	-2.1	S20753	7.57	7.47	7.63	0.16	349254752	271896448	386606944	195163344	344353344	284970048	250704672	61584	16833	336403	15723	79919	16279	33873	18855	35442	16270	67106	18474	0.774087	1.29185	310575600	2.9236e+08	0.0872002	1.06231	189190	3.01468e+08	414	7
68	L-Alanine	69 L-Alanine	C3H7NO2	[M+H]+	10.6	11.2	15	0.2	90.055	90.0554	4.9	S20750	11.05	10.92	11.11	0.19	45106064	49983232	51231080	32344816	46948188	43622840	38324992	4228069	386479	7856768	462612	3964502	454227	4325248	436766	2130181	415782	1971399	416298	0.413982	2.41557	47544648	4.24944e+07	0.162011	1.11885	6.77208e+06	4.50195e+07	122	7
69	L-Arginine	70 L-Arginine	C6H14N4O2	[M+H]+	18.5	21	15	0.2	175.119	175.119	-2	S20742	20.32	20.27	20.44	0.17	1.02803e+08	139710096	113534128	1.02803e+08	125988952	1.02803e+08	1.02803e+08	43822720	9608353	64682304	13673643	51984516	11046417	65768420	14066018	40882512	10162093	67164376	18310762	0.390928	2.55801	1.21257e+08	1.09586e+08	0.145994	1.10649	1.02803e+08	1.15422e+08	327	3
70	L-Asparagine	71 L-Asparagine	C4H8N2O3	[M+H]+	10.3	12.3	15	0.2	133.061	133.06	-2	S20742	11.59	11.53	11.65	0.12	10174581	11492217	11063844	4631028	5123557	4672937	5572368	88606	36568	241181	51451	117983	31958	173531	44215	471059	41471	299028	51002	0.0768735	13.0084	10833399	6.21275e+06	0.802183	1.74374	422013	8.52307e+06	193	7
71	L-Aspartic acid	72 L-Aspartic acid	C4H7NO4	[M-H]-	10.8	12.8	15	0.2	132.03	132.029	-8.6	S20726	11.9	11.84	11.93	0.1	43695864	45614984	45234052	24558966	21347216	24573914	27251318	6761399	409631	7846642	415322	9606767	317102	10254307	408697	3814051	301191	2191668	365005	0.0747016	13.3866	44655424	2.85931e+07	0.643169	1.56176	1.06829e+07	3.66243e+07	766	7
72	L-Carnitine	73 L-Carnitine	C7H16NO3	[Cat]+	8.3	10.3	15	0.2	162.113	162.112	-2.3	S20738	9.72	9.66	9.76	0.1	665048896	605185856	632399424	414427872	545967168	461890592	405526432	1016090	89707	8068715	114047	1119472	135996	920282	127045	2199269	140324	939985	135877	0.109956	9.09453	635117376	4.92042e+08	0.368241	1.29078	3.7617e+06	5.6358e+08	6616	7
73	L-Cystathionine	74 L-Cystathionine	C7H14N2O4S	[M+H]+	12.2	14.2	15	0.2	223.075	223.074	-2.7	S20734	13.45	13.39	13.49	0.11	10965221	3159250	1308738	3874060	1747510	909028	2913802	311864	8840	45114	6961	64239	8467	67336	6329	321190	10471	263833	16904	0.0816478	12.2477	7.06224e+06	2.15063e+06	1.71537	3.2838	292887	4.60643e+06	185	7
74	L-Cysteine	75 L-Cysteine	C3H7NO2S	[M+H]+	13	17	15	0.2	122.027	122.027	-0.2	S20732	13.16	13	13.41	0.41	20094.8	20094.8	20094.8	20094.8	20094.8	20094.8	20094.8	3528	0	6096	3219	4823	0	3885	2370	7663	2356	3965	2474	NA	NA	20094.8	20094.8	0	1	20094.8	20094.8	0	0
75	L-Cystine	76 L-Cystine	C6H12N2O4S2	[M-H]-	11.7	13.7	15	0.2	239.017	239.016	-1.2	S20742	12.82	12.66	12.89	0.23	923647	332371	81252	73110	252748	73110	73110	4933	2403	18899	24017	7664	6186	21663	19928	37929	29728	55758	23332	0.0271274	36.8631	628009	110666	2.50457	5.67481	73110	369338	77	4
76	L-Glutamic acid	77 L-Glutamic acid	C5H9NO4	[M+H]+	10	13	15	0.2	148.06	148.06	-2.3	S20732	11.58	11.55	11.67	0.12	143572800	117492000	97926008	83512952	91050384	85776208	87738632	9307202	190482	8703409	267403	10431036	184148	13915606	261864	4097238	305322	3489251	472810	0.00371396	269.255	130532400	8.92008e+07	0.549279	1.46335	1.29164e+07	1.09867e+08	43289	7
77	L-Glutamine	78 L-Glutamine	C5H10N2O3	[M+H]+	10.1	12.1	15	0.2	147.076	147.076	-2.9	S20761	11.41	11.34	11.49	0.15	287813920	286342336	268801760	200178368	288615040	241000272	227654272	24699470	247029	38112228	302216	18794046	344037	28781210	347491	23650632	371824	10453531	412727	0.167377	5.97455	287078128	2.4525e+08	0.227191	1.17055	3.66391e+07	2.66164e+08	1861	7
78	L-Histidine	79 L-Histidine	C6H9N3O2	[M+H]+	9.9	11.9	15	0.2	156.077	156.077	-1.6	S20755	10.87	10.7	11.1	0.4	63171476	51506680	47572096	33258482	19991212	25218846	31907430	3242732	1610403	8308776	2114726	3496591	2042865	4609564	2038377	16114255	1969967	5969912	1751332	0.0276848	36.1209	57339078	3.15896e+07	0.860068	1.81512	13327375	4.44643e+07	2915	7
79	L-Isoleucine	80 L-Isoleucine	C6H13NO2	[M+H]+	6	7.5	15	0.2	132.102	132.102	-0.8	S20755	7.39	7.34	7.45	0.11	109751080	107187120	140787616	54702048	52843440	41828796	53160136	913210	633937	909443	658638	631308	580309	686373	613618	940584	634066	890529	742603	0.24765	4.03796	108469100	6.86644e+07	0.65965	1.5797	2.21865e+06	8.85668e+07	565	7
80	L-Kynurenine	81 L-Kynurenine	C10H12N2O3	[M+H]+	6	8	15	0.2	209.092	209.091	-2.7	S20725	7.34	7.19	7.49	0.29	122374	103538	91334	69776.2	76127	81947	81315	25096	17666	22828	19434	17077	17601	21154	18735	22707	18679	19516	18612	0.00824457	121.292	112956	80099.9	0.495889	1.41019	69776.2	96527.9	17	6
81	L-Lactic acid	82 L-Lactic acid	C3H6O3	[M-H]-	6.2	8.2	15	0.2	89.0244	89.0233	-12.6	S20738	7.07	6.95	7.09	0.14	150266720	192528432	361362496	70493216	257253968	192099648	127351792	1878594	1892093	2090108	1915271	2437937	2179054	2090169	2267710	2359727	2282838	2543015	2212691	0.737601	1.35575	171397576	201712224	-0.234952	0.849713	6.5473e+06	186554900	298	7
82	L-Leucine	83 L-Leucine	C6H13NO2	[M+H]+	7.5	9	15	0.2	132.102	132.102	0	S20755	7.46	7.45	7.71	0.26	100215032	102448656	122802744	49776508	51044160	39238956	49308164	688002	498700	665355	537011	438130	421123	497084	458796	666548	468941	656517	548254	0.187775	5.32553	101331844	6.24341e+07	0.698681	1.62302	1.64612e+06	8.1883e+07	708	7
83	L-Lysine	84 L-Lysine	C6H14N2O2	[M+H]+	18	20	15	0.2	147.113	147.113	-2.1	S20755	19.28	19.27	19.4	0.14	22308630	38586372	43570752	33639048	35332048	29977546	27310644	4485235	544161	11534503	1358863	7359984	985856	10861432	1254992	20509420	2540215	11298882	1608648	0.602702	1.6592	30447501	3.3966e+07	-0.157768	0.896411	1.85955e+07	3.22068e+07	60	7
84	L-Malic acid	85 L-Malic acid	C4H6O5	[M-H]-	12.2	14.2	15	0.2	133.014	133.013	-7.1	S20730	13.07	13.07	13.12	0.05	53517804	68740688	86982272	43697088	76530848	56734232	60781744	9496203	1145254	16048600	2164771	12544180	1920988	13892914	2507332	16743709	2332988	9173757	1914776	0.786377	1.27165	61129246	6.49452e+07	-0.0873609	0.941243	22481368	6.30372e+07	85	7
85	L-Methionine	86 L-Methionine	C5H11NO2S	[M+H]+	6.8	8.8	15	0.2	150.058	150.058	-0.8	S20747	8.06	7.99	8.14	0.15	63493808	53208172	97343464	19681236	33558740	31646302	37080220	95395	25457	160423	23887	79918	28573	79170	24700	265260	19358	149753	35813	0.557423	1.79397	58350990	4.3862e+07	0.411786	1.33033	256927	5.11065e+07	122	7
86	L-Phenylalanine	87 L-Phenylalanine	C9H11NO2	[M+H]+	5.6	7.6	15	0.2	166.086	166.086	-1.5	S20755	6.8	6.74	6.82	0.08	123335208	130710080	189859136	61750456	73453728	68318136	69517024	903240	571865	929620	585141	581029	578401	592058	567590	1292404	764392	818043	673661	0.437745	2.28443	127022644	92579696	0.456318	1.37204	2224361	109801170	344	7
87	L-Proline	88 L-Proline	C5H9NO2	[M+H]+	7.9	9.9	15	0.2	116.071	116.071	0	S20732	9.22	9.18	9.26	0.08	450775328	395946752	435527584	339564416	321692032	270946144	293852032	3642470	3001865	4038035	2874487	2916080	3028056	3439826	3118966	4281350	2656546	4660549	3518350	0.125813	7.94828	423361040	3.32316e+08	0.349331	1.27397	10304145	3.77839e+08	3826	7
88	L-Serine	89 L-Serine	C3H7NO3	[M+H]+	10.8	12.8	15	0.2	106.05	106.05	2.2	S20744	12.03	12.01	12.09	0.08	24245686	33412430	28160908	21470028	23499910	16180574	14523196	1258746	474094	1634419	615956	1208801	427708	1519186	392335	1649722	469364	1196504	540010	0.153966	6.49493	28829058	2.07669e+07	0.473236	1.38822	2.85671e+06	2.4798e+07	224	7
89	L-Threonine	90 L-Threonine	C4H9NO3	[M-H]-	9.5	11.5	15	0.2	118.051	118.05	-9	S20732	10.78	10.72	10.85	0.13	13114356	11997177	14431303	5196034	7384888	5546927	6977640	158064	82972	138043	101008	147442	78155	164430	83635	293342	75047	253423	104767	0.161518	6.19128	1.25558e+07	7.90736e+06	0.667082	1.58786	430082	1.02316e+07	101	7
90	L-Tryptophan	91 L-Tryptophan	C11H12N2O2	[M+H]+	6.8	8.8	15	0.2	205.097	205.1	14.8	S20742	8.43	8.18	8.48	0.3	10763439	11093300	14012978	4591208	7617932	6851181	5603142	92852	53513	108934	66844	74190	64578	71176	64154	111057	49552	92464	76289	0.300676	3.32584	1.09284e+07	7.73529e+06	0.498551	1.41279	241401	9.33183e+06	44	7
91	L-Tyrosine	92 L-Tyrosine	C9H11NO3	[M+H]+	8.2	10.2	15	0.2	182.081	182.081	-2	S20742	9.46	9.37	9.49	0.12	46173548	44572668	71072288	22195186	30073542	30698826	28737294	725587	372142	835576	378678	396709	350108	491543	343098	948480	400677	688325	432883	0.573899	1.74247	45373108	3.65554e+07	0.311752	1.24121	1.60095e+06	4.09643e+07	89	7
92	L-Valine	93 L-Valine	C5H11NO2	[M+H]+	8.3	9.2	15	0.2	118.086	118.086	0.4	S20755	8.94	8.87	8.96	0.09	103826416	100531688	115234960	59385504	63225808	55863976	56874308	1025503	645041	1049933	671682	563800	604288	716959	639211	984017	559288	964292	789502	0.15255	6.55522	102179052	7.01169e+07	0.543265	1.45727	2313379	8.6148e+07	823	7
93	N6-Acetyl-L-lysine	94 N6-Acetyl-L-lysine	C8H16N2O3	[M+H]+	1.9	3.9	15	0.2	189.123	189.122	-8.3	S20737	2.95	2.88	2.98	0.1	568050	568050	568050	1232482	568050	568050	568050	195943	179247	211715	189560	173742	208512	172351	169727	185682	177737	177889	190095	0.576132	1.73571	568050	700936	-0.303266	0.810416	568050	634493	1	1
94	N-Acetylglutamic acid	95 N-Acetylglutamic acid	C7H11NO5	[M+H]+	10.3	12.3	15	0.2	190.071	190.071	-2.1	S20755	10.67	10.57	10.91	0.34	70557	70557	71489	70557	70557	70557	70557	9918	10569	25905	10877	14382	10277	30456	14410	70136	17260	17407	10631	0.576132	1.73571	70557	70743.4	-0.00380634	0.997365	70557	70650.2	0	1
95	N-Acetylglutamine	96 N-Acetylglutamine	C7H12N2O4	[M-H]-	6.8	8.8	15	0.2	187.072	187.072	-3.9	S20745	7.83	7.62	8.07	0.45	204355	173660	169927	70527	134976	159255	89217	3034	3282	4617	3271	3074	2293	3874	6472	5426	2532	3856	4735	0.113224	8.83202	189008	124780	0.599052	1.51472	21616.5	156894	2	7
96	N-Acetyl-L-alanine	97 N-Acetyl-L-alanine	C5H9NO3	[M+H]+	6	7	15	0.2	132.065	132.065	-0.2	S20747	6.39	6.2	6.63	0.44	655341	1031207	803916	227337	291055	237685	337213	20667	21092	23744	17824	18310	17591	24264	24691	24248	22534	19993	20585	0.0743089	13.4573	843274	379441	1.15213	2.22241	73885.8	611358	18	7
97	N-Acetyl-L-methionine	98 N-Acetyl-L-methionine	C7H13NO3S	[M+H]+	3	5	15	0.2	192.069	192.069	-1.5	S20745	4.07	3.93	4.21	0.28	600938	864517	1030358	192879	225154	204439	325435	2670	0	0	0	0	0	0	0	0	0	0	2638	0.278417	3.59174	732728	395653	0.889041	1.85194	11327	564190	4	7
98	N-Acetyl-L-phenylalanine	99 N-Acetyl-L-phenylalanine	C11H13NO3	[M+H]+	2.8	4	15	0.2	208.097	208.096	-2	S20752	3.28	3.22	3.31	0.1	462816	462816	506642	462816	462816	462816	462816	165895	150314	152326	160909	117932	125858	135138	152688	160658	153970	167187	168388	0.576132	1.73571	462816	471581	-0.0270676	0.981413	462816	467198	1	1
99	N-Acetylornithine	100 N-Acetylornithine	C7H14N2O3	[M+H]+	8.6	10.6	15	0.2	175.108	175.107	-1.3	S20737	9.89	9.84	10.02	0.18	4133113	4943656	6069280	2669069	6321254	4712844	2572262	47013	22140	82703	26637	36045	20028	38009	24519	38216	22460	39415	28982	0.961262	1.0403	4.53838e+06	4.46894e+06	0.0222456	1.01554	116542	4.50366e+06	5	7
100	N-Acetylserine	101 N-Acetylserine	C5H9NO4	[M-H]-	7.5	8.5	15	0.2	146.046	146.045	-6	S20732	7.97	7.84	8	0.16	6956229	5967456	5374998	1755722	2682399	2124892	3407961	22614	19001	31123	31008	27596	26628	24956	29880	26097	32396	34433	28924	0.0275821	36.2554	6.46184e+06	3.06919e+06	1.07409	2.10539	93664	4.76552e+06	364	7
101	NAD	102 NAD	C21H28N7O14P2	[Cat]+	9.9	11.9	15	0.2	664.116	664.115	-2.4	S20770	10.98	10.78	11.19	0.4	29692.5	29692.5	29692.5	66045	203674	128247	29692.5	17027	0	0	0	20534	0	20919	0	20290	0	0	0	0.318455	3.14017	29692.5	91470.2	-1.6232	0.324614	29692.5	60581.3	1	3
102	NADH	103 NADH	C21H29N7O14P2	[M-H]-	9.5	11.5	15	0.2	664.117	664.114	-4.7	S20745	10.55	10.36	10.62	0.25	10000	10000	10000	10000	10000	10000	10000	0	0	0	0	0	0	0	0	0	0	0	0	NA	NA	10000	10000	0	1	10000	10000	0	0
103	NADP	104 NADP	C21H29N7O17P3	[Cat]+	12.7	14.7	15	0.2	744.083	744.081	-2.5	S20763	13.81	13.68	13.89	0.21	21796	21796	21796	30036	21796	22977	21796	5445	0	3653	0	5379	0	11270	2759	12979	3019	2680	0	0.514328	1.94428	21796	23680.2	-0.119618	0.920431	21796	22738.1	0	2
104	NADPH	105 NADPH	C21H30N7O17P3	[M-H]-	13	15	15	0.2	744.084	744.076	-10.7	S20748	14.33	14.23	14.57	0.34	10000	10000	10000	10000	10000	10000	10000	0	0	0	0	0	0	0	0	0	0	0	0	NA	NA	10000	10000	0	1	10000	10000	0	0
105	Niacinamide	106 Niacinamide	C6H6N2O	[M+H]+	3.3	5.3	15	0.2	123.055	123.055	-1.5	S20730	4.43	4.4	4.5	0.11	422468736	523809824	554542208	287392736	533327136	407752000	344283168	13145834	11755362	13517390	11559613	11209388	11188946	12201550	10823776	13440125	10561355	12748627	12492199	0.623407	1.60409	473139280	4.25459e+08	0.153243	1.11207	3.6171e+07	4.49299e+08	801	7
106	Nicotinic acid	107 Nicotinic acid	C6H5NO2	[M-H]-	5.5	7.5	15	0.2	122.025	122.023	-12.7	S20745	6.67	6.44	6.91	0.47	25626	25643	25626	25626	25626	25626	25626	3758	3552	2679	3982	5906	3939	7553	4159	9658	6790	5476	5052	0.117387	8.51885	25634.5	25626	0.000478454	1.00033	25626	25630.2	0	1
107	O-Phosphoethanolamine	108 O-Phosphoethanolamine	C2H8NO4P	[M+H]+	11.4	13.4	15	0.2	142.026	142.026	-1.9	S20771	12.65	12.64	12.76	0.11	1.62668e+06	1.62668e+06	1918966	1636399	3388854	1862327	2305600	943014	33726	384983	30025	1467310	80162	2557275	128167	494262	53922	256117	37744	0.303923	3.2903	1.62668e+06	2.22243e+06	-0.45021	0.731936	1.62668e+06	1.92455e+06	9	5
108	Ornithine	109 Ornithine	C5H12N2O2	[M+H]+	17	19	15	0.2	133.097	133.097	-1.2	S20755	17.61	17.58	17.78	0.2	9870603	11468281	10942086	18392162	12129351	11424617	8821718	483063	221669	1828224	326348	918069	322575	1078376	295187	8408421	1037930	3395146	706475	0.566489	1.76526	10669442	1.2342e+07	-0.21009	0.864483	4.76537e+06	1.15057e+07	23	7
109	Orotic acid	110 Orotic acid	C5H4N2O4	[M-H]-	6.7	8.7	15	0.2	155.01	155.009	-4.7	S20752	7.49	7.38	7.66	0.27	363426	193619	120011	119615	93563	98143	70864	0	1904	2464	2035	2274	0	2844	2486	0	0	2490	2713	0.0132725	75.3437	278522	100439	1.47147	2.77305	14802.5	189481	40	7
110	Orotidylic acid	111 Orotidylic acid	C10H13N2O11P	[M+H]+	0	30	15	0.2	369.033	369.028	-14.6	S20773	4.54	4.51	4.54	0.03	10000	10000	10000	10000	10000	10000	10000	0	0	0	0	0	0	0	0	0	0	0	0	NA	NA	10000	10000	0	1	10000	10000	0	0
111	Oxidized glutathione	112 Oxidized glutathione	C20H32N6O12S2	[M+H]+	13.5	15.5	15	0.2	613.159	613.158	-2.7	S20730	14.53	14.53	14.61	0.09	3.8213e+06	3.8213e+06	3.8213e+06	7064212	4571292	11032713	3.8213e+06	1520961	82140	1778238	77530	1499953	325910	1576116	229940	7262712	369058	365749	156880	0.375763	2.66125	3.8213e+06	6.06216e+06	-0.66577	0.630352	3.8213e+06	4.94173e+06	21	3
112	Oxoadipic acid	113 Oxoadipic acid	C6H8O5	[M-H]-	7.5	9.5	15	0.2	159.03	159.03	-0.6	S20747	7.66	7.55	7.9	0.35	19385.8	19385.8	19385.8	19385.8	19385.8	19385.8	19385.8	2584	2507	3002	2726	3386	2992	2923	2481	5269	3264	3171	3238	NA	NA	19385.8	19385.8	0	1	19385.8	19385.8	0	0
113	Oxoglutaric acid	114 Oxoglutaric acid	C5H6O5	[M-H]-	10.8	14.8	15	0.2	145.014	145.013	-6.5	S20745	12.65	12.41	12.69	0.29	131947	396070	968901	113972	590268	98429	81040	10692	10716	16859	14104	14709	10388	14752	9524	13769	11305	16133	13653	0.741224	1.34912	264008	370522	-0.488975	0.712531	49151	317265	1	7
114	Palmitic acid	115 Palmitic acid	C16H32O2	[M-H]-	1.6	3.6	15	0.2	255.233	255.233	-1.4	S20750	2.66	2.56	2.69	0.14	33974592	27527577	134807712	35234332	59001768	52257076	27527577	26470520	23080002	13768458	11305452	6089864	5932225	4813920	3679003	5397618	3252510	3894593	2386143	0.377431	2.64949	3.07511e+07	61765693	-1.00617	0.497867	27527577	4.62584e+07	246	5
115	Pantothenic acid	116 Pantothenic acid	C9H17NO5	[M+H]+	5.1	7.1	15	0.2	220.118	220.118	-1.6	S20728	6.08	5.91	6.3	0.4	16984578	21110246	34677580	22266102	28700990	22799272	15443598	26528	24548	87695	26044	58223	21308	35624	14022	69102	18978	17076	19910	0.348432	2.87	19047412	2.47775e+07	-0.379436	0.768738	114764	2.19125e+07	82	7
116	Phenol	117 Phenol	C6H6O	[M-H]-	2.1	4.1	15	0.2	93.0346	93.0335	-11.7	S20774	3.45	3.2	3.49	0.29	5.93174e+06	6284143	5.93174e+06	5.93174e+06	6991402	5.93174e+06	10208933	1794796	1916913	2084110	1952659	1735897	2126861	1898552	2096287	1986736	1815241	2081948	2196963	0.549419	1.8201	6.10794e+06	6.99911e+06	-0.196485	0.872674	5.93174e+06	6.55353e+06	14	3
117	Phosphocreatine	118 Phosphocreatine	C4H10N3O5P	[M-H]-	11.2	13.2	15	0.2	210.029	210.028	-3.5	S20756	12.23	12.12	12.46	0.34	12210.8	12210.8	13634	12210.8	18912	16639	12210.8	0	0	0	0	6151	0	2692	0	0	0	0	0	0.308332	3.24326	12210.8	14721.3	-0.269753	0.829461	12210.8	13466	0	3
118	Phosphoenolpyruvic acid	119 Phosphoenolpyruvic acid	C3H5O6P	[M-H]-	13.6	15.6	15	0.2	166.975	166.974	-4.2	S20732	14.59	14.5	14.77	0.28	511953	511953	1391624	511953	2219671	1294351	1551664	14383	0	51733	3127	19638	2532	676179	19086	1134526	24648	46669	15290	0.111779	8.9462	511953	1.39385e+06	-1.445	0.367293	511953	952903	23	4
119	Phosphoribosyl pyrophosphate	120 Phosphoribosyl pyrophosphate	C5H13O14P3	[M-H]-	15	18	15	0.2	388.945	388.942	-7.3	S20743	15.35	15.26	15.57	0.31	10506.2	10506.2	10506.2	10506.2	10506.2	10506.2	10506.2	2025	0	0	0	0	0	0	0	0	0	0	0	NA	NA	10506.2	10506.2	0	1	10506.2	10506.2	0	0
120	Phosphorylcholine	121 Phosphorylcholine	C5H14NO4P	[M+H]+	10	13	15	0.2	184.073	184.073	-2.3	S20740	11.68	11.6	11.71	0.11	192413392	138651632	193234736	119056840	251035424	205608816	155959760	15723845	215489	17082382	332864	22405438	236731	36377556	517803	98060072	938676	2907153	213975	0.648271	1.54256	165532512	1.84979e+08	-0.160248	0.894871	48762996	1.75256e+08	302	7
121	Phosphoserine	122 Phosphoserine	C3H8NO6P	[M+H]+	11.5	13.5	15	0.2	186.016	186.016	-2.7	S20771	13.42	13.19	13.46	0.27	14907.5	14907.5	14907.5	14907.5	14907.5	14907.5	14907.5	0	0	0	0	5762	0	6268	0	4152	1680	0	1768	NA	NA	14907.5	14907.5	0	1	14907.5	14907.5	0	0
122	Pipecolic acid	123 Pipecolic acid	C6H11NO2	[M+H]+	7.5	9.5	15	0.2	130.086	130.086	-0.4	S20752	8.81	8.71	8.96	0.26	11652959	9921927	12271396	5124684	8464671	7163647	5150177	78010	65336	95719	56568	62231	57255	65577	59836	73402	59470	77200	66483	0.221285	4.51906	10787443	7634915	0.498669	1.41291	214272	9211179	59	7
123	Propionylcarnitine	124 Propionylcarnitine	C10H19NO4	[M+H]+	5.2	7.2	15	0.2	218.139	218.138	-1.3	S20748	6.5	6.28	6.75	0.47	10387905	4652836	8050789	4894582	5705819	6967388	4250456	14715	9671	11613	10613	9467	10638	10672	11710	9862	9912	11133	10233	0.454038	2.20246	7.52037e+06	5.97381e+06	0.332153	1.25889	42559.8	6.74709e+06	19	7
124	Pyruvic acid	125 Pyruvic acid	C3H4O3	[M-H]-	5.5	7.5	15	0.2	87.0088	87.0077	-12.3	S20764	5.88	5.65	6.09	0.44	169266	620441	898264	71886	2271968	354488	99336	14147	12900	11956	9937	22050	15171	19787	15775	29470	21219	19440	16942	0.642652	1.55605	394854	739188	-0.904625	0.534172	62198.5	567021	2	7
125	Ribose 1-phosphate	126 Ribose 1-phosphate	C5H11O8P	[M-H]-	11	12.4	15	0.2	229.012	229.012	-1.2	S20738	12.02	11.97	12.08	0.11	2.2432e+06	2.2432e+06	3227544	6253492	8491839	7748552	6778703	683331	11034	2549634	21792	2017983	29791	1942528	41867	1413166	42643	159771	19275	0.0374791	26.6815	2.2432e+06	6500026	-1.53488	0.345107	2.2432e+06	4.37161e+06	338	5
126	Saccharopine	127 Saccharopine	C11H20N2O6	[M-H]-	11	14	15	0.2	275.125	275.125	0.1	S20725	12.58	12.44	12.69	0.25	24052.2	24052.2	24052.2	24052.2	24052.2	24052.2	24052.2	6281	0	0	0	6292	0	9130	0	34506	0	0	0	NA	NA	24052.2	24052.2	0	1	24052.2	24052.2	0	0
127	S-Adenosylhomocysteine	128 S-Adenosylhomocysteine	C14H20N6O5S	[M-H]-	8.6	10.6	15	0.2	383.114	383.115	0.5	S20770	9.85	9.82	9.98	0.16	105232	83263	139543	134762	140732	207164	86963	7227	0	13334	0	7360	0	6926	0	46295	0	4027	0	0.203836	4.9059	94247.5	141833	-0.589665	0.664497	31292.2	118040	1	7
128	S-Adenosylmethionine	129 S-Adenosylmethionine	C15H22N6O5S	[M+H]+	10.7	12.7	15	0.2	399.144	399.144	-1.5	S20737	12.35	12.24	12.43	0.19	1572205	2258146	1286045	2924872	2492808	2200366	1965588	578150	30638	1192000	67252	769861	53454	608956	47834	1449810	70244	195558	40423	0.621836	1.60814	1.91518e+06	2.17394e+06	-0.182833	0.880972	1286045	2.04456e+06	4	6
129	Sarcosine	130 Sarcosine	C3H7NO2	[M+H]+	11.2	12	15	0.2	90.055	90.0553	3.8	S20768	11.2	11.2	11.27	0.07	16001171	18389702	25542432	10677251	27257130	14557815	15450544	416400	96675	760860	116639	380384	88109	438756	130594	377432	103129	399700	121967	0.795253	1.25746	1.71954e+07	1.8697e+07	-0.120784	0.919688	867661	1.79462e+07	25	7
130	Succinic acid	131 Succinic acid	C4H6O4	[M-H]-	11.3	13.3	15	0.2	117.019	117.018	-9.7	S20748	12.31	12.07	12.32	0.26	3788748	1828792	2639204	5539909	6021258	5435644	3092534	71547	49549	43249	55220	57435	47347	69228	49014	53515	56804	60982	59545	0.231487	4.3199	2808770	4.54571e+06	-0.694567	0.617895	178359	3.67724e+06	26	7
131	Taurine	132 Taurine	C2H7NO3S	[M-H]-	10.2	12.2	15	0.2	124.007	124.006	-9.6	S20728	11.36	11.26	11.38	0.11	246976224	290897856	370532192	178413232	381953088	285829056	190446896	1090478	18251	6714271	39242	3115840	33962	2240169	43667	3263036	53143	1605194	34643	0.870531	1.14872	268937040	2.81435e+08	-0.0655327	0.955592	4572974	2.75186e+08	331	7
132	Thymidine	133 Thymidine	C10H14N2O5	[M-H]-	3.5	5.5	15	0.2	241.083	241.083	0.4	S20734	4.36	4.11	4.59	0.48	1400506	675019	454642	129589	442031	366220	799323	13944	12107	8651	10355	10647	16100	11874	15024	18061	15349	21148	18101	0.0716643	13.9539	1.03776e+06	438361	1.24328	2.36737	52840.2	738062	24	7
133	Uracil	134 Uracil	C4H4N2O2	[M+H]+	5.4	7.4	15	0.2	113.035	113.035	1.3	S20755	6.62	6.39	6.86	0.47	3743432	3374744	3645855	3658795	2335340	2881368	2750772	10198	14972	9594	22636	9435	11863	8656	9277	14799	8874	9805	9275	0.309382	3.23225	3559088	3054426	0.220606	1.16522	44846	3306757	12	7
134	Ureidopropionic acid	135 Ureidopropionic acid	C4H8N2O3	[M-H]-	10.4	12.4	15	0.2	131.046	131.045	-9.3	S20742	11.57	11.48	11.7	0.22	1744010	2645130	2856772	294740	433536	417664	558187	21053	9887	43451	8655	17995	7968	34296	13667	274649	10158	123273	15461	0.191999	5.20835	2194570	912180	1.26655	2.40585	155128	1.55337e+06	19	7
135	Ureidosuccinic acid	136 Ureidosuccinic acid	C5H8N2O5	[M-H]-	12.8	14.8	15	0.2	175.036	175.036	0.9	S20734	13.83	13.61	14.02	0.41	26701	11802.8	12988	15605	19934	16273	18023	0	0	0	0	0	1579	3179	0	0	0	2453	0	0.568023	1.76049	19251.9	16564.6	0.216896	1.16223	11802.8	17908.2	0	6
136	Uric acid	137 Uric acid	C5H4N4O3	[M+H]+	8.8	10.8	15	0.2	169.036	169.035	-3.1	S20754	9.64	9.62	9.7	0.08	183837	223701	237359	99565	221612	166269	191846	0	0	0	0	0	0	0	0	0	0	0	0	0.646576	1.54661	203769	183330	0.15249	1.11149	10000	193550	0	7
137	Uridine	138 Uridine	C9H12N2O6	[M-H]-	5.5	7.5	15	0.2	243.062	243.062	-0.7	S20755	6.61	6.4	6.83	0.43	13602734	8695147	8878499	6547288	6796423	8127692	8075354	4794	2018	2444	2965	4782	2124	2988	2046	9081	4576	4922	1940	0.0679053	14.7264	1.11489e+07	7.68505e+06	0.53678	1.45073	21170	9.417e+06	201	7
138	Uridine 5'-diphosphate	139 Uridine 5'-diphosphate	C9H14N2O12P2	[M+H]+	12.4	14.4	15	0.2	405.01	405.008	-3.7	S20735	13.45	13.41	13.65	0.24	45026.2	49270	45026.2	128140	117088	120230	45600	15883	0	8104	0	16478	1925	14861	0	72560	2642	5333	2319	0.220972	4.52546	47148.1	91216.9	-0.9521	0.51688	45026.2	69182.5	1	5
139	Uridine 5'-monophosphate	140 Uridine 5'-monophosphate	C9H13N2O9P	[M-H]-	11.2	13.2	15	0.2	323.029	323.029	0.6	S20745	12.14	12	12.32	0.32	551638	551638	551638	3300695	2770553	3896729	551638	59910	2249	115823	2409	69161	3101	79266	4635	1803148	8911	14840	3097	0.215975	4.63016	551638	2.21425e+06	-2.00503	0.249131	551638	1.38294e+06	26	3
140	Uridine diphosphate glucose	141 Uridine diphosphate glucose	C15H24N2O17P2	[M-H]-	12.4	14.4	15	0.2	565.048	565.048	0.6	S20745	13.46	13.35	13.48	0.13	136057	136057	136057	1767919	585388	1081916	246254	40557	0	16928	2134	50452	0	34787	0	359371	0	0	0	0.267019	3.74505	136057	763507	-2.48843	0.1782	136057	449782	9	4
141	Uridine diphosphate-N-acetylglucosamine	142 Uridine diphosphate-N-acetylglucosamine	C17H27N3O17P2	[M+H]+	11.2	13.2	15	0.2	608.089	608.087	-2.4	S20745	12.25	12.2	12.47	0.27	28380.2	328026	92446	143140	323782	219092	81497	7865	0	4650	0	10928	0	7981	0	35339	0	6758	0	0.956923	1.04502	178203	171991	0.0511862	1.03612	28380.2	175097	0	6
142	Uridine triphosphate	143 Uridine triphosphate	C9H15N2O15P3	[M-H]-	15	18	15	0.2	482.961	482.96	-2	S20756	15.39	15.28	15.51	0.24	10000	10000	10000	10000	10000	10000	10000	0	0	0	0	0	0	0	0	0	0	0	0	NA	NA	10000	10000	0	1	10000	10000	0	0
143	Valerylcarnitine	144 Valerylcarnitine	C12H23NO4	[M+H]+	3.6	5.7	15	0.2	246.17	246.169	-2.8	S20734	4.99	4.75	5.19	0.44	37765680	10523185	3658511	9307035	4583678	2587600	9505790	9545	10909	9634	12436	11867	11562	11857	11619	12202	12886	11566	10742	0.0620494	16.1162	2.41444e+07	5.92852e+06	2.02595	4.07259	44206.2	1.50365e+07	987	7
144	Xanthine	145 Xanthine	C5H4N4O2	[M-H]-	7.5	9.4	15	0.2	151.026	151.025	-6.3	S20742	8.44	8.32	8.5	0.18	73207152	61448372	76347880	40912684	37038192	43394716	51384620	20607	10784	56335	11340	29152	16826	25220	12669	188591	14734	72357	13489	0.209946	4.76313	67327762	4.98156e+07	0.434603	1.35154	128026	5.85717e+07	377	7
145	Xanthosine	146 Xanthosine	C10H12N4O6	[M-H]-	6.7	8.7	15	0.2	283.068	283.068	-2.5	S20742	7.76	7.64	7.81	0.17	287059	200852	134565	30527	22208	16447	89066	0	0	0	0	0	0	0	0	0	0	0	0	0.00897209	111.457	243956	58562.6	2.05857	4.16572	10000	151259	70	7
146	Xanthylic acid	147 Xanthylic acid	C10H13N4O9P	[M-H]-	11	13	15	0.2	363.035	363.032	-7	S20770	12	11.76	12.25	0.49	10601.5	10601.5	10601.5	26924	110918	78079	46320	0	2406	0	0	0	0	0	0	0	0	0	0	0.204578	4.88812	10601.5	54568.5	-2.3638	0.194279	10601.5	32585	1	4

## Sheet: WT vs Sdhb,c,d liver
	Skeleton_Metabolite	Metabolite	Formula	Ion Type	RT Start (min)	RT End (min)	m/z Tolerance (ppm)	RT Tolerance (min)	mz	obs_mz	ppm	winner	RT	RT_min	RT_max	RT_range	WT2 Liver	WT4 Liver	Sdh1 Liver	Sdh2 Liver	Sdh3 Liver	Sdh4 Liver	Sdh5 Liver	Blank_0	Blank_1	Blank_2	Blank_3	Blank_4	Blank_5	Blank_6	Blank_7	Blank_8	Blank_9	Blank_10	Blank_11	ttest_pval	1/pvalue	WT_Liver_Mean	Sdh_Liver_Mean	Log2FoldChange	LogFoldChange	blank_threshold	combined_mean	impact_score	Detection
0	1-Methylnicotinamide	1 1-Methylnicotinamide	C7H8N2O	[M+H]+	19	21	15	0.2	137.071	137.071	-2.5	S20740	19.25	19.09	19.38	0.29	3181632	12712546	5999347	5090630	7443960	6900928	2251326	27368	13957	76625	16631	42649	18125	65998	18405	409273	25772	199426	22604	0.451016	2.21722	7947089	5.53724e+06	0.52126	1.43521	244208	6.74216e+06	21	7
1	2,3-Diphosphoglyceric acid	2 2,3-Diphosphoglyceric acid	C3H8O10P2	[M-H]-	12	15	15	0.2	264.952	264.951	-4.2	S20732	14.52	14.36	14.77	0.41	17971.8	17971.8	17971.8	17971.8	17971.8	17971.8	17971.8	3658	0	2591	1714	3548	2257	3815	1899	2548	2735	4714	2408	NA	NA	17971.8	17971.8	0	1	17971.8	17971.8	0	0
2	3-Hydroxybutyric acid	3 3-Hydroxybutyric acid	C4H8O3	[M-H]-	5.7	7.7	15	0.2	103.04	103.039	-10.4	S20730	6.63	6.54	6.85	0.31	6031060	1986449	2815087	2052180	2377446	1669444	3403647	7635	6437	8079	6241	8421	6004	5949	7447	7179	7638	5711	7081	0.248306	4.02729	4.00875e+06	2.46356e+06	0.702409	1.62722	30955.5	3.23616e+06	21	7
3	3-Phosphoglyceric acid	4 3-Phosphoglyceric acid	C3H7O7P	[M-H]-	13	15	15	0.2	184.986	184.985	-3.1	S20732	13.98	13.74	14.2	0.46	2219459	9054921	1.92573e+06	1.92573e+06	3483348	1.92573e+06	1.92573e+06	54232	2127	1167777	8959	72628	4326	2226608	15777	3734579	70385	288368	17139	0.13067	7.65288	5637190	2.23725e+06	1.33325	2.5197	1.92573e+06	3.93722e+06	76	3
4	4,5-Dihydroorotic acid	5 4,5-Dihydroorotic acid	C5H6N2O4	[M-H]-	7.5	9.5	15	0.2	157.025	157.025	-5.6	S20759	8.4	8.19	8.63	0.44	11583.2	11583.2	11583.2	11583.2	17315	11583.2	11583.2	0	2485	0	0	0	0	0	0	3848	0	0	0	0.576132	1.73571	11583.2	12729.6	-0.136147	0.909946	11583.2	12156.4	0	1
5	4-Hydroxyproline	6 4-Hydroxyproline	C5H9NO3	[M+H]+	10.2	11.2	15	0.2	132.065	132.067	11.2	S20734	10.75	10.6	10.91	0.31	7512980	7926211	6387657	6379688	7151880	9685974	13804976	46028	21206	256718	20195	38493	20837	54144	22385	184000	22774	256785	22130	0.7019	1.4247	7.7196e+06	8682035	-0.169508	0.889146	251424	8.20082e+06	13	7
6	5'-Methylthioadenosine	7 5'-Methylthioadenosine	C11H15N5O3S	[M+H]+	3	5	15	0.2	298.097	298.096	-3.8	S20730	4.12	3.89	4.21	0.32	10299333	1822416	4818545	8172219	6241844	6450662	4072308	55861	10024	111279	12672	73735	13055	61399	13462	130848	17249	32814	17423	0.967179	1.03394	6.06087e+06	5.95112e+06	0.0263658	1.01844	147455	6.006e+06	6	7
7	5-Phosphoribosylamine	8 5-Phosphoribosylamine	C5H12NO7P	[M-H]-	11.5	13.5	15	0.2	228.028	228.026	-7.3	S20753	12.79	12.54	13.04	0.49	22564	20280	19973	22503	19973	19973	19973	2779	0	13744	0	4364	0	5825	0	3171	2773	4350	2886	0.406218	2.46173	21422	20479	0.0649479	1.04605	19973	20950.5	0	3
8	6-Phosphogluconic acid	9 6-Phosphogluconic acid	C6H13O10P	[M-H]-	14	17	15	0.2	275.017	275.017	0.5	S20730	14.77	14.73	15	0.27	2477657	503782	1192578	2065011	247363	853138	660984	13765	0	31264	8352	38122	11882	43623	11216	55541	16133	8771	12589	0.535134	1.86869	1.49072e+06	1.00381e+06	0.570516	1.48505	72814.5	1.24727e+06	3	7
9	Acetoacetic acid	10 Acetoacetic acid	C4H6O3	[M-H]-	8.3	10.3	15	0.2	101.024	101.023	-11.1	S20728	9.69	9.45	9.94	0.49	2325182	968268	1395866	1475355	1453690	841030	1460162	11548	4695	8090	8876	12872	9911	12524	10640	19589	12330	8889	9828	0.47133	2.12166	1646725	1.32522e+06	0.313367	1.2426	42448	1.48597e+06	4	7
10	Acetyl-CoA	11 Acetyl-CoA	C23H38N7O17P3S	[M+H]+	8	11	15	0.2	810.133	810.131	-3	S20758	9.42	9.37	9.67	0.3	13113.2	20390	36531	13113.2	13113.2	13113.2	13113.2	3065	0	4423	0	2547	0	2418	0	0	0	0	0	0.902001	1.10865	16751.6	17796.8	-0.0873168	0.941272	13113.2	17274.2	0	2
11	Acetylcysteine	12 Acetylcysteine	C5H9NO3S	[M+H]+	6	8	15	0.2	164.038	164.037	-3	S20762	6.96	6.74	7.11	0.36	217785	189638	137698	107973	99482	63196	84356	0	0	2684	0	0	0	0	0	2392	0	0	0	0.00500683	199.727	203712	98541	1.04773	2.06728	11269	151126	62	7
12	Adenine	13 Adenine	C5H5N5	[M+H]+	5	7	15	0.2	136.062	136.062	-1.3	S20748	6.17	5.92	6.19	0.27	64754228	40106496	33904412	53959572	42937544	55767556	48361068	463925	175670	662335	283437	500660	266126	588716	347079	707918	347681	314498	312674	0.584026	1.71225	52430362	4.6986e+07	0.158171	1.11587	1.25268e+06	4.97082e+07	95	7
13	Adenosine	14 Adenosine	C10H13N5O4	[M+H]+	4.5	7	15	0.2	268.104	268.103	-3.5	S20766	5.8	5.75	5.89	0.14	9309964	18262406	31497366	70640280	45668432	10981262	8496605	1863065	219123	1797623	261578	637552	199831	2635058	572773	3839876	1069805	539638	438379	0.358396	2.79021	13786185	33456789	-1.27908	0.412059	3.52858e+06	23621487	160	7
14	Adenosine diphosphate ribose	15 Adenosine diphosphate ribose	C15H23N5O14P2	[M-H]-	10.9	12.9	15	0.2	558.064	558.064	-0.2	S20768	11.89	11.76	11.98	0.22	6412006	103793	1122613	68491	5304398	6583920	13813530	18262	2793	75590	2761	13630	0	7473	0	5049	0	3411	0	0.650789	1.5366	3.2579e+06	5.37859e+06	-0.723286	0.605716	42242.2	4.31824e+06	11	7
15	Adenosine monophosphate	16 Adenosine monophosphate	C10H14N5O7P	[M+H]+	9.8	11.8	15	0.2	348.07	348.07	-2.5	S20770	10.69	10.64	10.78	0.14	224092736	163962528	172866656	168746912	239051104	213652592	256356576	4786760	78308	20293376	159742	2887010	108415	3940382	167596	9018532	190288	117262	69618	0.648514	1.54199	194027632	210134768	-0.115053	0.923349	1.04643e+07	202081200	337	7
16	Adenosine triphosphate	17 Adenosine triphosphate	C10H16N5O13P3	[M-H]-	12.5	14.5	15	0.2	505.988	505.986	-5.5	S20738	13.35	13.22	13.59	0.37	80590	68109	54917.2	74956	54917.2	81122	60477	15667	0	23624	2354	36324	3447	43108	6943	25673	6545	10054	5930	0.388747	2.57237	74349.5	65277.9	0.187728	1.13897	54917.2	69813.7	0	5
17	Adenylsuccinic acid	18 Adenylsuccinic acid	C14H18N5O11P	[M-H]-	14.5	16.5	15	0.2	462.067	462.067	0.1	S20748	15.51	15.47	15.57	0.09	6090666	2295811	2983955	3535945	1613551	6503797	6332556	134546	7788	1172100	36898	247252	22093	222533	25160	124105	22615	14782	10496	0.999711	1.00029	4.19324e+06	4.19396e+06	-0.000248488	0.999828	520092	4.1936e+06	4	7
18	ADP	19 ADP	C10H15N5O10P2	[M-H]-	11.1	13.1	15	0.2	426.022	426.022	0.4	S20748	12.05	12.05	12.16	0.11	4496086	1349650	1873003	1932936	1307942	2874382	2387213	334763	20930	1137794	41872	550017	41895	750499	64683	360757	63067	59846	41672	0.409302	2.44319	2922868	2.0751e+06	0.494207	1.40855	876949	2.49898e+06	9	7
19	Allantoin	20 Allantoin	C4H6N4O3	[M-H]-	9.3	11.3	15	0.2	157.037	157.036	-4.6	S20749	10.23	10.16	10.34	0.18	7799442	6575942	9872262	6311670	5382983	8453966	6010868	0	2223	0	0	2215	0	2818	0	3464	0	0	0	0.990214	1.00988	7187692	7.20635e+06	-0.00374009	0.997411	12680	7.19702e+06	7	7
20	Aminoadipic acid	21 Aminoadipic acid	C6H11NO4	[M-H]-	5.9	7.9	15	0.2	160.061	160.061	-4	S20727	6.79	6.62	7.01	0.39	265861	210041	286061	316650	125531	196995	180260	7103	7632	6475	7138	7882	7050	13848	5037	7791	8549	5711	8712	0.79231	1.26213	237951	221099	0.105969	1.07622	33232	229525	0	7
21	Argininosuccinic acid	22 Argininosuccinic acid	C10H18N4O6	[M-H]-	12.5	14.5	15	0.2	289.115	289.115	0.5	S20742	13.64	13.58	13.73	0.15	44483	86480	97776	51960	102317	34962	58127	4067	0	8627	0	7516	0	12137	0	12944	0	10862	0	0.891786	1.12135	65481.5	69028.4	-0.0761027	0.948617	24038.2	67254.9	0	7
22	Beta-Alanine	23 Beta-Alanine	C3H7NO2	[M+H]+	9.8	10.5	15	0.2	90.055	90.0553	3.8	S20770	10.38	10.17	10.48	0.31	11689766	15506496	16114220	13883824	18431550	9494550	30844696	35236	21663	52513	27260	31123	21362	32036	26243	73066	24384	34723	25649	0.525388	1.90336	13598131	17753768	-0.384717	0.765929	111314	1.56759e+07	39	7
23	Betaine	24 Betaine	C5H11NO2	[M+H]+	7	8.2	15	0.2	118.086	118.086	-0.5	S20732	7.85	7.78	7.89	0.11	2166154240	1985120128	2150738688	1993316864	2092068480	1312091008	2017865472	731498	680051	846101	770236	798594	732149	836132	757470	1642185	783471	1006600	774266	0.559823	1.78628	2075637184	1913216102	0.117554	1.08489	2.59969e+06	1994426643	3865	7
24	Butyrylcarnitine	25 Butyrylcarnitine	C11H21NO4	[M+H]+	4.2	6.2	15	0.2	232.154	232.154	-1.4	S20748	5.63	5.4	5.84	0.44	1538310	1354900	546305	541335	1552799	871227	890783	5807	6579	7494	6720	6314	7197	6304	5355	6346	6316	6344	5106	0.129413	7.72718	1446605	880490	0.716293	1.64295	28970.5	1.16355e+06	15	7
25	Carbamoyl phosphate	26 Carbamoyl phosphate	CH4NO5P	[M-H]-	27	30	15	0.2	139.975	139.974	-7.4	S20758	27.01	27	27.23	0.23	132684	65595	57936	48747	377552	68689	458514	10114	2247	4678	2354	6482	1524	18373	1823	7502	2193	16071	3055	0.522469	1.91399	99139.5	202288	-1.02888	0.490092	29104	150714	1	7
26	Carnosine	27 Carnosine	C9H14N4O3	[M+H]+	10.6	12.6	15	0.2	227.114	227.113	-2.9	S20754	11.9	11.85	11.97	0.11	4.55501e+06	4.55501e+06	4.55501e+06	4.55501e+06	4.55501e+06	4.55501e+06	4.55501e+06	2020969	8994	2282112	10930	11098690	29212	1200102	11914	67360	12571	1415192	21993	NA	NA	4.55501e+06	4.55501e+06	0	1	4.55501e+06	4.55501e+06	0	0
27	CDP	28 CDP	C9H15N3O11P2	[M+H]+	13	15	15	0.2	404.026	404.024	-4.6	S20735	14.03	13.85	14.15	0.3	28238	27494	25052	29677	17909.8	22842	22504	2740	0	2851	0	6984	0	5780	2108	6524	2482	0	2170	0.240618	4.15596	27866	23597	0.239906	1.18092	17909.8	25731.5	0	6
28	Choline	29 Choline	C5H14NO	[Cat]+	11	15	15	0.2	104.107	104.107	1.1	S20772	15	14.98	15	0.02	127535952	205700976	207463440	273389344	138954048	280426976	153434288	1126906	144602	1635322	241814	3863385	352762	2165605	341383	4554075	675420	737592	146231	0.445461	2.24486	166618464	2.10734e+08	-0.338872	0.790659	4.00627e+06	1.88676e+08	536	7
29	cis-Aconitic acid	30 cis-Aconitic acid	C6H6O6	[M-H]-	14.1	16.1	15	0.2	173.009	173.008	-4.4	S20753	15.01	14.87	15.17	0.3	2997159	1714966	3666231	1290119	1100875	3286789	878731	110273	17210	1318010	22884	327822	26285	390107	30036	190592	35273	98692	28405	0.777805	1.28567	2.35606e+06	2044549	0.204595	1.15236	658897	2.20031e+06	3	7
30	Citric acid	31 Citric acid	C6H8O7	[M-H]-	14.2	16.2	15	0.2	191.02	191.019	-2.8	S20753	15.21	15.03	15.44	0.41	69161624	63528520	83012256	53476256	45925136	82559184	4.06756e+07	7940970	425312	42140240	3180536	27244940	3437101	29568492	4645218	22860980	5210060	11670262	4338214	0.746328	1.33989	66345072	6.11297e+07	0.118116	1.08532	4.06756e+07	6.37374e+07	93	6
31	Citrulline	32 Citrulline	C6H13N3O3	[M+H]+	10.9	12.9	15	0.2	176.103	176.103	-1	S20738	12.2	12.14	12.23	0.09	18650834	14089429	17138070	13483306	20075454	12367855	10668251	914975	312761	6557742	398749	812245	267202	730171	249914	1291938	286692	1360982	298094	0.622261	1.60704	1.63701e+07	1.47466e+07	0.150685	1.1101	3.38037e+06	1.55584e+07	28	7
32	Creatine	33 Creatine	C4H9N3O2	[M+H]+	10	11.5	15	0.2	132.077	132.077	-1.9	S20753	10.97	10.9	11.04	0.14	717025216	596918080	571202368	457613792	593220608	857989760	588313536	273939328	1140278	462387232	2259672	274794912	3910562	282833824	3015664	12721868	2237060	91209024	2465632	0.72148	1.38604	656971648	6.13668e+08	0.0983727	1.07057	353238764	6.3532e+08	943	7
33	Creatinine	34 Creatinine	C4H7N3O	[M+H]+	5.2	7.2	15	0.2	114.066	114.066	1.9	S20752	6.45	6.39	6.5	0.1	27073254	16967998	15855225	18382504	16862254	18980808	19603658	600013	377030	1150083	738130	941214	747819	905528	728477	518509	635206	639255	603891	0.219874	4.54805	22020626	1.79369e+07	0.295926	1.22767	2.15629e+06	1.99788e+07	112	7
34	Cyclic AMP	35 Cyclic AMP	C10H12N5O6P	[M-H]-	5.8	7.8	15	0.2	328.045	328.044	-5	S20746	6.78	6.6	7.03	0.43	23984	20837	33272	27105	31572	23609	35289	0	0	0	1957	0	0	0	2804	0	0	0	0	0.0869028	11.5071	22410.5	30169.4	-0.428911	0.742822	11190.2	26290	0	7
35	Cytidine	36 Cytidine	C9H13N3O5	[M+H]+	7.1	9.1	15	0.2	244.093	244.092	-2.5	S20734	8.4	8.25	8.52	0.27	1366085	1460756	1711902	1860628	1096634	2191186	1733588	18903	8809	30473	11629	19278	11594	24345	10893	52947	16415	129983	18616	0.352762	2.83477	1.41342e+06	1.71879e+06	-0.282201	0.822336	98471.2	1.5661e+06	5	7
36	Cytidine monophosphate	37 Cytidine monophosphate	C9H14N3O8P	[M+H]+	11.8	13.8	15	0.2	324.059	324.059	-1.6	S20755	12.85	12.73	13.1	0.37	3028750	2669902	2528306	3055057	2205840	2413481	1977417	35217	2420	34060	2854	27714	3419	39812	3214	165692	6131	11911	2790	0.24971	4.00465	2849326	2.43602e+06	0.226095	1.16966	93808.5	2.64267e+06	12	7
37	Cytidine triphosphate	38 Cytidine triphosphate	C9H16N3O14P3	[M-H]-	15	20	15	0.2	481.977	481.971	-11.9	S20753	15.03	15.03	15.28	0.25	10000	10000	10000	10000	10000	10000	10000	0	0	0	0	0	0	0	0	0	0	0	0	NA	NA	10000	10000	0	1	10000	10000	0	0
38	Cytosine	39 Cytosine	C4H5N3O	[M+H]+	9	11	15	0.2	112.05	112.051	1.4	S20734	9.06	9	9.3	0.3	258988	258988	258988	258988	258988	258988	258988	90818	71805	113271	79846	68712	82013	81489	80866	75055	67927	93203	90947	NA	NA	258988	258988	0	1	258988	258988	0	0
39	D-2-Hydroxyglutaric acid	40 D-2-Hydroxyglutaric acid	C5H8O5	[M-H]-	11.6	13.6	15	0.2	147.03	147.029	-6.1	S20726	12.32	12.23	12.53	0.3	12646523	13117918	11532628	13058791	15808164	8578696	11542955	279542	42214	189208	40491	703530	37924	606324	32187	470206	31717	105549	36272	0.709645	1.40916	1.28822e+07	1.21042e+07	0.089868	1.06427	653791	1.24932e+07	19	7
40	D-Glucose	41 D-Glucose	C6H12O6	[M-H]-	9	11	15	0.2	179.056	179.055	-4.5	S20755	11.01	10.76	11.03	0.27	7839946	4893280	5362720	10084786	6262873	6553149	6418980	13377	4853	7968	4090	15895	7471	17651	8996	29522	16627	12879	8937	0.731398	1.36725	6366613	6.9365e+06	-0.123682	0.917842	47066.5	6.65156e+06	10	7
41	D-Glyceraldehyde 3-phosphate	42 D-Glyceraldehyde 3-phosphate	C3H7O6P	[M-H]-	13	14	15	0.2	168.991	168.99	-3.3	S20748	13.18	13.05	13.35	0.3	104024	72188.2	72188.2	72188.2	82660	72439	73388	17345	0	53435	4532	26400	5219	34933	3812	60216	13649	22414	6798	0.196479	5.0896	88106.1	74572.7	0.240595	1.18148	72188.2	81339.4	0	4
42	Dihydrofolic acid	43 Dihydrofolic acid	C19H21N7O6	[M+H]+	13	16	15	0.2	444.163	444.161	-3.2	S20740	13.09	13	13.14	0.14	1473671	1579549	1075786	982470	480016	1134355	932032	0	0	0	2105	0	0	0	0	81374	1970	0	0	0.026989	37.0522	1526610	920932	0.729165	1.65768	31362.2	1.22377e+06	75	7
43	Dihydroxyacetone phosphate	44 Dihydroxyacetone phosphate	C3H7O6P	[M-H]-	12	13	15	0.2	168.991	168.99	-3.9	S20765	12.34	12.11	12.44	0.34	3027474	646836	213286	812147	511603	3370815	2417196	4137	0	11004	0	4515	0	7901	0	10428	0	13022	0	0.768857	1.30063	1837155	1.46501e+06	0.326563	1.25402	22751.8	1.65108e+06	3	7
44	D-Ribose 5-phosphate	45 D-Ribose 5-phosphate	C5H11O8P	[M-H]-	12.4	13.8	15	0.2	229.012	229.012	-0.4	S20753	12.7	12.56	12.88	0.31	3768667	3432438	1597306	1744422	1386985	3014360	2883708	100878	3760	2103516	6285	175158	7291	218553	5753	266431	6737	175509	7491	0.0512852	19.4988	3.60055e+06	2.12536e+06	0.760514	1.69409	779340	2.86295e+06	95	7
45	D-Sedoheptulose 7-phosphate	46 D-Sedoheptulose 7-phosphate	C7H15O10P	[M-H]-	12.2	14.2	15	0.2	289.033	289.033	0	S20726	13.31	13.15	13.32	0.17	2672514	2992348	4058532	2440776	1754625	1509190	2372350	109386	3510	153280	7788	104204	8434	161684	9856	333466	15784	65657	10509	0.611773	1.63459	2832431	2.42709e+06	0.22281	1.167	255890	2.62976e+06	5	7
46	dTDP	47 dTDP	C10H16N2O11P2	[M-H]-	11	13	15	0.2	401.016	401.022	15.1	S20727	11.99	11.89	12.23	0.34	65543	17337	31705	11961	11961	11961	11961	0	0	3078	0	0	0	0	0	4766	0	0	0	0.135655	7.37162	41440	15909.8	1.38111	2.60468	11961	28674.9	1	3
47	FAD	48 FAD	C27H33N9O15P2	[M+H]+	7.6	9.6	15	0.2	786.164	786.164	-1	S20748	8.64	8.49	8.84	0.35	1669876	1076622	1590460	1667110	1207133	1300669	1554487	4794	0	22574	0	3748	0	6831	2533	17311	2546	0	0	0.692263	1.44454	1373249	1.46397e+06	-0.0922945	0.93803	25084.2	1.41861e+06	2	7
48	Folic acid	49 Folic acid	C19H19N7O6	[M+H]+	13	16	15	0.2	442.147	442.145	-4.4	S20750	13.97	13.82	14	0.19	24336	18649	32461	27835	17863	24329	12605	0	0	0	0	0	0	0	0	0	0	0	0	0.812224	1.23119	21492.5	23018.6	-0.0989668	0.933701	10000	22255.5	0	7
49	Fructose 1,6-bisphosphate	50 Fructose 1,6-bisphosphate	C6H14O12P2	[M-H]-	14.1	16.1	15	0.2	338.989	338.989	-0.5	S20726	15.14	15.03	15.37	0.34	580409	214774	327845	1546312	187331	1003438	1244306	24050	2718	29451	7228	54051	11301	67755	8618	53757	10436	12167	11121	0.348814	2.86686	397592	861846	-1.11614	0.461325	83163.2	629719	4	7
50	Fructose 6-phosphate	51 Fructose 6-phosphate	C6H13O9P	[M-H]-	12.6	13.5	15	0.2	259.022	259.022	-0.6	S20758	13.17	12.92	13.42	0.5	16283959	15196600	11968079	14736318	12111857	12806335	14978334	110390	3920	328854	11661	97664	12659	364392	28716	2069014	41896	492805	35140	0.0823226	12.1473	1.57403e+07	1.33202e+07	0.240847	1.18169	909278	1.45302e+07	209	7
51	Fumaric acid	52 Fumaric acid	C4H4O4	[M-H]-	12.2	14.2	15	0.2	115.004	115.002	-10.3	S20748	13.09	13.05	13.13	0.08	33880392	20660290	26862722	21912614	20121852	26613414	26497668	598679	24967	1100709	57279	809017	43173	895826	64040	1176233	77259	570773	32724	0.52689	1.89793	27270341	24401654	0.160354	1.11756	1.37267e+06	2.5836e+07	55	7
52	Glucose 6-phosphate	53 Glucose 6-phosphate	C6H13O9P	[M-H]-	13.6	14.4	15	0.2	259.022	259.022	-0.2	S20758	13.79	13.74	13.93	0.19	26875384	17883536	15588422	18766266	11687418	14394411	18298006	657018	10923	1300314	21620	407196	16606	1062468	37684	2755869	59137	1512278	53273	0.0950005	10.5263	22379460	1.57469e+07	0.507107	1.4212	1.9836e+06	1.90632e+07	285	7
53	Glutathione	54 Glutathione	C10H17N3O6S	[M+H]+	10	13	15	0.2	308.091	308.09	-2.2	S20745	11.33	11.19	11.44	0.26	24505436	66117904	163109104	125164576	152370832	4807944	78230072	153799	87388	102563	72519	489078	358720	378274	228510	627660	217873	210642	175803	0.285485	3.50281	45311670	1.04737e+08	-1.20881	0.432625	785707	7.50241e+07	607	7
54	Glycerol 3-phosphate	55 Glycerol 3-phosphate	C3H9O6P	[M-H]-	11.5	13	15	0.2	171.006	171.006	-4.7	S20748	11.94	11.88	12.06	0.18	1252425	4837190	3962416	5459514	14848849	16818574	44868408	12656	3793	181763	3369	27485	4609	71737	3842	98290	4750	60675	7897	0.304109	3.28829	3.04481e+06	1.71916e+07	-2.49728	0.177111	130216	1.01182e+07	188	7
55	Glycine	56 Glycine	C2H5NO2	[M+H]+	10.7	12.7	15	0.2	76.0393	76.0399	7.8	S20742	11.96	11.91	12.01	0.1	9583623	8881784	10200862	11572540	8357504	9080862	9149247	234081	72206	231996	93058	192631	60571	253383	76602	459609	78202	247808	86184	0.664074	1.50586	9.2327e+06	9672203	-0.0670914	0.954561	531583	9.45245e+06	15	7
56	Guanidoacetic acid	57 Guanidoacetic acid	C3H7N3O2	[M+H]+	10.7	12.7	15	0.2	118.061	118.061	1.7	S20737	12.02	11.94	12.03	0.1	38091960	12575705	14241289	14634538	13890461	12815283	21632910	321539	10603	384118	15612	422444	12994	567130	17741	550226	27143	167905	19268	0.230586	4.33678	2.53338e+07	1.54429e+07	0.714122	1.64048	639181	2.03884e+07	145	7
57	Guanine	58 Guanine	C5H5N5O	[M+H]+	7.7	9.7	15	0.2	152.057	152.057	-0.6	S20751	9.04	8.79	9.08	0.29	3543196	4062350	2696652	3825693	2661036	3125280	2769695	177672	63649	101229	52731	321980	64878	286865	87158	266544	105212	130358	57501	0.100131	9.98689	3802773	3.01567e+06	0.334573	1.261	438944	3.40922e+06	43	7
58	Guanosine	59 Guanosine	C10H13N5O5	[M+H]+	7.7	9.7	15	0.2	284.099	284.099	-1.2	S20751	9.04	8.95	9.06	0.12	2008218	2427570	1490411	2488826	1530049	1673512	1498059	86550	14942	30864	11206	163400	13314	138003	26813	118156	35930	42591	12137	0.213865	4.67584	2217894	1.73617e+06	0.353281	1.27746	183476	1.97703e+06	12	7
59	Guanosine diphosphate	60 Guanosine diphosphate	C10H15N5O11P2	[M-H]-	13.8	15.8	15	0.2	442.017	442.015	-4.2	S20766	14.86	14.8	15	0.2	115434	115434	115434	115434	115434	115434	115434	81205	17796	15585	0	77076	13966	118233	29658	30471	12107	15860	9781	NA	NA	115434	115434	0	1	115434	115434	0	0
60	Guanosine monophosphate	61 Guanosine monophosphate	C10H14N5O8P	[M+H]+	12.6	14.6	15	0.2	364.065	364.064	-2.4	S20745	13.66	13.59	13.69	0.11	14146363	9479396	11264729	11413699	9280677	11391770	12193858	894687	31182	822851	22838	972943	41375	859320	35810	1250330	48682	37919	13247	0.654	1.52905	1.18129e+07	1.11089e+07	0.0886387	1.06337	1267796	1.14609e+07	19	7
61	Guanosine triphosphate	62 Guanosine triphosphate	C10H16N5O14P3	[M-H]-	15	17	15	0.2	521.983	521.979	-9.2	S20771	16.19	16.02	16.35	0.33	14689.2	14689.2	14689.2	14689.2	14689.2	14689.2	14689.2	2813	0	2232	0	5760	0	5333	0	2619	0	0	0	NA	NA	14689.2	14689.2	0	1	14689.2	14689.2	0	0
62	Homocysteine	63 Homocysteine	C4H9NO2S	[M-H]-	7.3	9.3	15	0.2	134.028	134.027	-9.9	S20732	8.39	8.26	8.58	0.32	12253	10000	10000	10497	10000	10000	10000	0	0	0	0	0	0	0	0	0	0	0	0	0.157876	6.3341	11126.5	10099.4	0.13973	1.1017	10000	10613	0	2
63	Hypotaurine	64 Hypotaurine	C2H7NO2S	[M+H]+	10	12	15	0.2	110.027	110.027	1.6	S20750	11.3	11.14	11.48	0.34	13385949	10244358	15144476	11109040	7186922	6012613	8506449	3537	0	44981	1718	4143	0	6460	0	90631	0	24513	0	0.469995	2.12768	1.18152e+07	9591900	0.30075	1.23178	53995.8	1.07035e+07	28	7
64	Hypoxanthine	65 Hypoxanthine	C5H4N4O	[M+H]+	5.8	7.8	15	0.2	137.046	137.046	-1.4	S20752	6.89	6.86	6.97	0.11	741797376	740599296	651366272	892804864	569066496	589278080	530323424	927608	151351	1778923	259738	1790334	262755	1583969	268639	2362312	286803	1042267	275568	0.421384	2.37313	741198336	6.46568e+08	0.197058	1.14636	2.75757e+06	6.93883e+08	1888	7
65	Inosine	66 Inosine	C10H12N4O5	[M+H]+	6.4	8.4	15	0.2	269.088	269.087	-3.1	S20756	7.65	7.52	7.71	0.19	70758144	69211968	64932252	93818384	63033364	78520568	68732496	84701	5160	287614	39281	466075	22064	220541	19991	293202	35084	145553	27247	0.704007	1.42044	69985056	7.38074e+07	-0.0767188	0.948212	421628	7.18962e+07	108	7
66	Inosinic acid	67 Inosinic acid	C10H13N4O8P	[M+H]+	11.4	13.4	15	0.2	349.054	349.053	-2.8	S20753	12.48	12.43	12.53	0.1	14287208	9394061	25961508	26164582	9792160	19380028	8113654	118114	5766	8138910	179771	971010	52319	584957	42553	873645	43707	199895	38031	0.400428	2.49733	1.18406e+07	1.78824e+07	-0.594793	0.66214	2.82217e+06	1.48615e+07	56	7
67	L-Acetylcarnitine	68 L-Acetylcarnitine	C9H17NO4	[M+H]+	6.3	8.3	15	0.2	204.123	204.123	-2.1	S20753	7.57	7.47	7.63	0.16	10184720	18061452	4748772	3994908	15498222	2870050	16259143	61584	16833	336403	15723	79919	16279	33873	18855	35442	16270	67106	18474	0.356956	2.80146	14123086	8674219	0.70325	1.62817	189190	1.13987e+07	52	7
68	L-Alanine	69 L-Alanine	C3H7NO2	[M+H]+	10.6	11.2	15	0.2	90.055	90.0554	4.9	S20750	11.05	10.92	11.11	0.19	104764528	102233504	121793680	108390424	99260976	86322888	84819528	4228069	386479	7856768	462612	3964502	454227	4325248	436766	2130181	415782	1971399	416298	0.782958	1.27721	103499016	1.00117e+08	0.0479229	1.03378	6.77208e+06	1.01808e+08	134	7
69	L-Arginine	70 L-Arginine	C6H14N4O2	[M+H]+	18.5	21	15	0.2	175.119	175.119	-2	S20742	20.32	20.27	20.44	0.17	1.02803e+08	1.02803e+08	1.02803e+08	1.02803e+08	1.02803e+08	1.02803e+08	1.02803e+08	43822720	9608353	64682304	13673643	51984516	11046417	65768420	14066018	40882512	10162093	67164376	18310762	NA	NA	1.02803e+08	1.02803e+08	0	1	1.02803e+08	1.02803e+08	0	0
70	L-Asparagine	71 L-Asparagine	C4H8N2O3	[M+H]+	10.3	12.3	15	0.2	133.061	133.06	-2	S20742	11.59	11.53	11.65	0.12	14616032	10823992	17732030	13308794	7903592	8282604	7703472	88606	36568	241181	51451	117983	31958	173531	44215	471059	41471	299028	51002	0.637878	1.5677	12720012	1.09861e+07	0.211421	1.15783	422013	1.18531e+07	22	7
71	L-Aspartic acid	72 L-Aspartic acid	C4H7NO4	[M-H]-	10.8	12.8	15	0.2	132.03	132.029	-8.6	S20726	11.9	11.84	11.93	0.1	25950388	26136750	29795834	38928756	13849838	25018944	17006156	6761399	409631	7846642	415322	9606767	317102	10254307	408697	3814051	301191	2191668	365005	0.887238	1.12709	26043569	2.49199e+07	0.0636286	1.04509	1.06829e+07	2.54817e+07	30	7
72	L-Carnitine	73 L-Carnitine	C7H16NO3	[Cat]+	8.3	10.3	15	0.2	162.113	162.112	-2.3	S20738	9.72	9.66	9.76	0.1	1869061120	1253127552	1388082560	1548290176	1409964416	923479744	1406135680	1016090	89707	8068715	114047	1119472	135996	920282	127045	2199269	140324	939985	135877	0.393268	2.54279	1561094336	1335190515	0.225512	1.16919	3.7617e+06	1448142426	4305	7
73	L-Cystathionine	74 L-Cystathionine	C7H14N2O4S	[M+H]+	12.2	14.2	15	0.2	223.075	223.074	-2.7	S20734	13.45	13.39	13.49	0.11	1586432	1909713	2025096	1890390	995662	938820	1632462	311864	8840	45114	6961	64239	8467	67336	6329	321190	10471	263833	16904	0.543838	1.83878	1.74807e+06	1496486	0.224186	1.16812	292887	1.62228e+06	3	7
74	L-Cysteine	75 L-Cysteine	C3H7NO2S	[M+H]+	13	17	15	0.2	122.027	122.027	-0.2	S20732	13.16	13	13.41	0.41	20094.8	20094.8	20094.8	20094.8	20094.8	20094.8	20094.8	3528	0	6096	3219	4823	0	3885	2370	7663	2356	3965	2474	NA	NA	20094.8	20094.8	0	1	20094.8	20094.8	0	0
75	L-Cystine	76 L-Cystine	C6H12N2O4S2	[M-H]-	11.7	13.7	15	0.2	239.017	239.016	-1.2	S20742	12.82	12.66	12.89	0.23	73110	83814	73110	73110	73344	73110	73110	4933	2403	18899	24017	7664	6186	21663	19928	37929	29728	55758	23332	0.120015	8.3323	78462	73156.8	0.101002	1.07252	73110	75809.4	1	2
76	L-Glutamic acid	77 L-Glutamic acid	C5H9NO4	[M+H]+	10	13	15	0.2	148.06	148.06	-2.3	S20732	11.58	11.55	11.67	0.12	188761168	82609784	205367328	211819808	99189632	67031724	84301472	9307202	190482	8703409	267403	10431036	184148	13915606	261864	4097238	305322	3489251	472810	0.972472	1.02831	135685476	1.33542e+08	0.0229728	1.01605	1.29164e+07	1.34614e+08	141	7
77	L-Glutamine	78 L-Glutamine	C5H10N2O3	[M+H]+	10.1	12.1	15	0.2	147.076	147.076	-2.9	S20761	11.41	11.34	11.49	0.15	521006496	486350304	330979296	330159936	490434880	526211264	508539488	24699470	247029	38112228	302216	18794046	344037	28781210	347491	23650632	371824	10453531	412727	0.410998	2.4331	503678400	4.37265e+08	0.203995	1.15188	3.66391e+07	4.70472e+08	1319	7
78	L-Histidine	79 L-Histidine	C6H9N3O2	[M+H]+	9.9	11.9	15	0.2	156.077	156.077	-1.6	S20755	10.87	10.7	11.1	0.4	272737088	254310128	330500704	394222816	195118416	234832208	230230176	3242732	1610403	8308776	2114726	3496591	2042865	4609564	2038377	16114255	1969967	5969912	1751332	0.836706	1.19516	263523608	276980864	-0.0718541	0.951414	13327375	270252236	339	7
79	L-Isoleucine	80 L-Isoleucine	C6H13NO2	[M+H]+	6	7.5	15	0.2	132.102	132.102	-0.8	S20755	7.39	7.34	7.45	0.11	217253456	192040912	250662752	271853344	134928224	153148464	135540448	913210	633937	909443	658638	631308	580309	686373	613618	940584	634066	890529	742603	0.771401	1.29634	204647184	1.89227e+08	0.113024	1.08149	2.21865e+06	1.96937e+08	276	7
80	L-Kynurenine	81 L-Kynurenine	C10H12N2O3	[M+H]+	6	8	15	0.2	209.092	209.091	-2.7	S20725	7.34	7.19	7.49	0.29	597824	437465	573978	951582	763291	625459	576544	25096	17666	22828	19434	17077	17601	21154	18735	22707	18679	19516	18612	0.217155	4.60501	517644	698171	-0.431618	0.74143	69776.2	607908	4	7
81	L-Lactic acid	82 L-Lactic acid	C3H6O3	[M-H]-	6.2	8.2	15	0.2	89.0244	89.0233	-12.6	S20738	7.07	6.95	7.09	0.14	352361504	323993440	416797504	402495744	488242048	269377536	332444864	1878594	1892093	2090108	1915271	2437937	2179054	2090169	2267710	2359727	2282838	2543015	2212691	0.519628	1.92445	338177472	3.81872e+08	-0.175307	0.885579	6.5473e+06	3.60025e+08	782	7
82	L-Leucine	83 L-Leucine	C6H13NO2	[M+H]+	7.5	9	15	0.2	132.102	132.102	0	S20755	7.46	7.45	7.71	0.26	181957680	153680256	195081856	229011584	112782512	119816992	111087664	688002	498700	665355	537011	438130	421123	497084	458796	666548	468941	656517	548254	0.746247	1.34004	167818968	1.53556e+08	0.12814	1.09288	1.64612e+06	1.60688e+08	235	7
83	L-Lysine	84 L-Lysine	C6H14N2O2	[M+H]+	18	20	15	0.2	147.113	147.113	-2.1	S20755	19.28	19.27	19.4	0.14	57895280	66960788	77271424	84717712	46547532	53634536	40819604	4485235	544161	11534503	1358863	7359984	985856	10861432	1254992	20509420	2540215	11298882	1608648	0.905615	1.10422	62428034	6.05982e+07	0.04292	1.0302	1.85955e+07	6.15131e+07	70	7
84	L-Malic acid	85 L-Malic acid	C4H6O5	[M-H]-	12.2	14.2	15	0.2	133.014	133.013	-7.1	S20730	13.07	13.07	13.12	0.05	345765344	198697360	247259936	204688336	191272128	250257248	262779216	9496203	1145254	16048600	2164771	12544180	1920988	13892914	2507332	16743709	2332988	9173757	1914776	0.408203	2.44976	272231352	2.31251e+08	0.235371	1.17721	22481368	2.51741e+08	726	7
85	L-Methionine	86 L-Methionine	C5H11NO2S	[M+H]+	6.8	8.8	15	0.2	150.058	150.058	-0.8	S20747	8.06	7.99	8.14	0.15	126105072	111819568	144730320	164260800	82140200	105418520	72930256	95395	25457	160423	23887	79918	28573	79170	24700	265260	19358	149753	35813	0.871715	1.14716	118962320	1.13896e+08	0.0627874	1.04448	256927	1.16429e+08	140	7
86	L-Phenylalanine	87 L-Phenylalanine	C9H11NO2	[M+H]+	5.6	7.6	15	0.2	166.086	166.086	-1.5	S20755	6.8	6.74	6.82	0.08	240112144	220515168	295625952	319150048	147471168	176775856	146168864	903240	571865	929620	585141	581029	578401	592058	567590	1292404	764392	818043	673661	0.841227	1.18874	230313656	2.17038e+08	0.0856498	1.06117	2224361	2.23676e+08	282	7
87	L-Proline	88 L-Proline	C5H9NO2	[M+H]+	7.9	9.9	15	0.2	116.071	116.071	0	S20732	9.22	9.18	9.26	0.08	392257568	386742240	443724640	502157376	254245440	310760384	286696992	3642470	3001865	4038035	2874487	2916080	3028056	3439826	3118966	4281350	2656546	4660549	3518350	0.724611	1.38005	389499904	3.59517e+08	0.115563	1.0834	10304145	3.74508e+08	560	7
88	L-Serine	89 L-Serine	C3H7NO3	[M+H]+	10.8	12.8	15	0.2	106.05	106.05	2.2	S20744	12.03	12.01	12.09	0.08	21172678	16731305	24528234	27968822	12268758	17015088	12786064	1258746	474094	1634419	615956	1208801	427708	1519186	392335	1649722	469364	1196504	540010	0.994579	1.00545	1.8952e+07	1.89134e+07	0.00294124	1.00204	2.85671e+06	1.89327e+07	19	7
89	L-Threonine	90 L-Threonine	C4H9NO3	[M-H]-	9.5	11.5	15	0.2	118.051	118.05	-9	S20732	10.78	10.72	10.85	0.13	8593595	9013168	12432924	16836384	5022543	6736196	3825999	158064	82972	138043	101008	147442	78155	164430	83635	293342	75047	253423	104767	0.969125	1.03186	8.80338e+06	8.97081e+06	-0.0271803	0.981336	430082	8.8871e+06	9	7
90	L-Tryptophan	91 L-Tryptophan	C11H12N2O2	[M+H]+	6.8	8.8	15	0.2	205.097	205.1	14.8	S20742	8.43	8.18	8.48	0.3	15677577	13325657	18280876	20638394	10706421	12139075	9637285	92852	53513	108934	66844	74190	64578	71176	64154	111057	49552	92464	76289	0.954717	1.04743	14501617	1.42804e+07	0.0221764	1.01549	241401	1.4391e+07	15	7
91	L-Tyrosine	92 L-Tyrosine	C9H11NO3	[M+H]+	8.2	10.2	15	0.2	182.081	182.081	-2	S20742	9.46	9.37	9.49	0.12	72374464	70594032	83207704	100736032	54979052	65356584	54270344	725587	372142	835576	378678	396709	350108	491543	343098	948480	400677	688325	432883	0.988554	1.01158	71484248	7.17099e+07	-0.00454781	0.996853	1.60095e+06	7.15971e+07	73	7
92	L-Valine	93 L-Valine	C5H11NO2	[M+H]+	8.3	9.2	15	0.2	118.086	118.086	0.4	S20755	8.94	8.87	8.96	0.09	120361344	117108568	144736944	163893664	87035808	98015976	87638688	1025503	645041	1049933	671682	563800	604288	716959	639211	984017	559288	964292	789502	0.929859	1.07543	118734956	116264216	0.0303376	1.02125	2313379	117499586	129	7
93	N6-Acetyl-L-lysine	94 N6-Acetyl-L-lysine	C8H16N2O3	[M+H]+	1.9	3.9	15	0.2	189.123	189.122	-8.3	S20737	2.95	2.88	2.98	0.1	1847256	1519497	568050	1234297	903666	1766702	780996	195943	179247	211715	189560	173742	208512	172351	169727	185682	177737	177889	190095	0.139489	7.16903	1.68338e+06	1.05074e+06	0.679949	1.60208	568050	1.36706e+06	16	6
94	N-Acetylglutamic acid	95 N-Acetylglutamic acid	C7H11NO5	[M+H]+	10.3	12.3	15	0.2	190.071	190.071	-2.1	S20755	10.67	10.57	10.91	0.34	4731914	4455650	5561979	8811826	2665160	3037370	3010090	9918	10569	25905	10877	14382	10277	30456	14410	70136	17260	17407	10631	0.990892	1.00919	4593782	4617285	-0.00736239	0.99491	70557	4.60553e+06	5	7
95	N-Acetylglutamine	96 N-Acetylglutamine	C7H12N2O4	[M-H]-	6.8	8.8	15	0.2	187.072	187.072	-3.9	S20745	7.83	7.62	8.07	0.45	20532920	19562376	19759984	16281804	24237648	14423441	16487516	3034	3282	4617	3271	3074	2293	3874	6472	5426	2532	3856	4735	0.560478	1.78419	20047648	1.82381e+07	0.136479	1.09922	21616.5	1.91429e+07	38	7
96	N-Acetyl-L-alanine	97 N-Acetyl-L-alanine	C5H9NO3	[M+H]+	6	7	15	0.2	132.065	132.065	-0.2	S20747	6.39	6.2	6.63	0.44	3410600	2228250	2985288	3417542	1450726	2145345	1525870	20667	21092	23744	17824	18310	17591	24264	24691	24248	22534	19993	20585	0.510051	1.96059	2819425	2.30495e+06	0.290663	1.2232	73885.8	2.56219e+06	6	7
97	N-Acetyl-L-methionine	98 N-Acetyl-L-methionine	C7H13NO3S	[M+H]+	3	5	15	0.2	192.069	192.069	-1.5	S20745	4.07	3.93	4.21	0.28	1933010	1042223	1728651	1172810	1481102	1109032	1439730	2670	0	0	0	0	0	0	0	0	0	0	2638	0.750207	1.33296	1.48762e+06	1386265	0.1018	1.07311	11327	1.43694e+06	2	7
98	N-Acetyl-L-phenylalanine	99 N-Acetyl-L-phenylalanine	C11H13NO3	[M+H]+	2.8	4	15	0.2	208.097	208.096	-2	S20752	3.28	3.22	3.31	0.1	1533162	539697	1103388	626448	693189	679284	804252	165895	150314	152326	160909	117932	125858	135138	152688	160658	153970	167187	168388	0.432939	2.30979	1.03643e+06	781312	0.407651	1.32652	462816	908871	3	7
99	N-Acetylornithine	100 N-Acetylornithine	C7H14N2O3	[M+H]+	8.6	10.6	15	0.2	175.108	175.107	-1.3	S20737	9.89	9.84	10.02	0.18	4854544	3208106	5001074	5599543	3689878	4642105	3867983	47013	22140	82703	26637	36045	20028	38009	24519	38216	22460	39415	28982	0.504846	1.9808	4031325	4.56012e+06	-0.177817	0.88404	116542	4.29572e+06	10	7
100	N-Acetylserine	101 N-Acetylserine	C5H9NO4	[M-H]-	7.5	8.5	15	0.2	146.046	146.045	-6	S20732	7.97	7.84	8	0.16	4689092	3091396	4489180	5771277	3369574	3734940	3766219	22614	19001	31123	31008	27596	26628	24956	29880	26097	32396	34433	28924	0.702317	1.42386	3890244	4226238	-0.119513	0.920498	93664	4058241	6	7
101	NAD	102 NAD	C21H28N7O14P2	[Cat]+	9.9	11.9	15	0.2	664.116	664.115	-2.4	S20770	10.98	10.78	11.19	0.4	808577	644202	820942	856469	774976	790206	1116543	17027	0	0	0	20534	0	20919	0	20290	0	0	0	0.256819	3.89379	726390	871827	-0.263299	0.833181	29692.5	799108	4	7
102	NADH	103 NADH	C21H29N7O14P2	[M-H]-	9.5	11.5	15	0.2	664.117	664.114	-4.7	S20745	10.55	10.36	10.62	0.25	10000	26192	10000	10000	13343	18074	22677	0	0	0	0	0	0	0	0	0	0	0	0	0.604915	1.65313	18096	14818.8	0.288242	1.22115	10000	16457.4	0	4
103	NADP	104 NADP	C21H29N7O17P3	[Cat]+	12.7	14.7	15	0.2	744.083	744.081	-2.5	S20763	13.81	13.68	13.89	0.21	107304	60206	64580	51697	68329	72435	126777	5445	0	3653	0	5379	0	11270	2759	12979	3019	2680	0	0.791232	1.26385	83755	76763.6	0.125753	1.09108	21796	80259.3	0	7
104	NADPH	105 NADPH	C21H30N7O17P3	[M-H]-	13	15	15	0.2	744.084	744.076	-10.7	S20748	14.33	14.23	14.57	0.34	10000	10000	10000	10000	10000	10000	10000	0	0	0	0	0	0	0	0	0	0	0	0	NA	NA	10000	10000	0	1	10000	10000	0	0
105	Niacinamide	106 Niacinamide	C6H6N2O	[M+H]+	3.3	5.3	15	0.2	123.055	123.055	-1.5	S20730	4.43	4.4	4.5	0.11	1704128896	1366114944	1519777536	1646371328	1418543104	1591596800	1603602816	13145834	11755362	13517390	11559613	11209388	11188946	12201550	10823776	13440125	10561355	12748627	12492199	0.859153	1.16394	1535121920	1555978317	-0.0194687	0.986596	3.6171e+07	1545550118	1823	7
106	Nicotinic acid	107 Nicotinic acid	C6H5NO2	[M-H]-	5.5	7.5	15	0.2	122.025	122.023	-12.7	S20745	6.67	6.44	6.91	0.47	25626	29770	29647	39257	25626	30980	29467	3758	3552	2679	3982	5906	3939	7553	4159	9658	6790	5476	5052	0.438744	2.27923	27698	30995.4	-0.162272	0.893616	25626	29346.7	0	5
107	O-Phosphoethanolamine	108 O-Phosphoethanolamine	C2H8NO4P	[M+H]+	11.4	13.4	15	0.2	142.026	142.026	-1.9	S20771	12.65	12.64	12.76	0.11	3240318	2845764	1903762	2088630	2497052	2101088	2068366	943014	33726	384983	30025	1467310	80162	2557275	128167	494262	53922	256117	37744	0.00540273	185.091	3043041	2.13178e+06	0.513455	1.42747	1.62668e+06	2.58741e+06	684	7
108	Ornithine	109 Ornithine	C5H12N2O2	[M+H]+	17	19	15	0.2	133.097	133.097	-1.2	S20755	17.61	17.58	17.78	0.2	27163932	26985668	33960568	37058008	20150032	22928544	20121734	483063	221669	1828224	326348	918069	322575	1078376	295187	8408421	1037930	3395146	706475	0.970955	1.02991	27074800	2.68438e+07	0.012363	1.00861	4.76537e+06	2.69593e+07	28	7
109	Orotic acid	110 Orotic acid	C5H4N2O4	[M-H]-	6.7	8.7	15	0.2	155.01	155.009	-4.7	S20752	7.49	7.38	7.66	0.27	185365	82423	80047	94106	87640	62853	66629	0	1904	2464	2035	2274	0	2844	2486	0	0	2490	2713	0.11328	8.8277	133894	78255	0.774836	1.711	14802.5	106074	2	7
110	Orotidylic acid	111 Orotidylic acid	C10H13N2O11P	[M+H]+	0	30	15	0.2	369.033	369.028	-14.6	S20773	4.54	4.51	4.54	0.03	10000	10000	10000	10000	10000	10000	10000	0	0	0	0	0	0	0	0	0	0	0	0	NA	NA	10000	10000	0	1	10000	10000	0	0
111	Oxidized glutathione	112 Oxidized glutathione	C20H32N6O12S2	[M+H]+	13.5	15.5	15	0.2	613.159	613.158	-2.7	S20730	14.53	14.53	14.61	0.09	127072456	80079512	82611928	86535312	52594604	96595056	79695880	1520961	82140	1778238	77530	1499953	325910	1576116	229940	7262712	369058	365749	156880	0.228361	4.37904	103575984	79606556	0.37973	1.3011	3.8213e+06	91591270	522	7
112	Oxoadipic acid	113 Oxoadipic acid	C6H8O5	[M-H]-	7.5	9.5	15	0.2	159.03	159.03	-0.6	S20747	7.66	7.55	7.9	0.35	19385.8	19385.8	19385.8	19385.8	19385.8	19385.8	19385.8	2584	2507	3002	2726	3386	2992	2923	2481	5269	3264	3171	3238	NA	NA	19385.8	19385.8	0	1	19385.8	19385.8	0	0
113	Oxoglutaric acid	114 Oxoglutaric acid	C5H6O5	[M-H]-	10.8	14.8	15	0.2	145.014	145.013	-6.5	S20745	12.65	12.41	12.69	0.29	6084126	1006556	2587494	1456332	653852	526375	549854	10692	10716	16859	14104	14709	10388	14752	9524	13769	11305	16133	13653	0.171606	5.82729	3545341	1.15478e+06	1.6183	3.07014	49151	2.35006e+06	42	7
114	Palmitic acid	115 Palmitic acid	C16H32O2	[M-H]-	1.6	3.6	15	0.2	255.233	255.233	-1.4	S20750	2.66	2.56	2.69	0.14	110733648	914740736	1095366656	267086064	801418560	81210136	415471488	26470520	23080002	13768458	11305452	6089864	5932225	4813920	3679003	5397618	3252510	3894593	2386143	0.960714	1.04089	512737192	5.32111e+08	-0.0535065	0.963591	27527577	5.22424e+08	564	7
115	Pantothenic acid	116 Pantothenic acid	C9H17NO5	[M+H]+	5.1	7.1	15	0.2	220.118	220.118	-1.6	S20728	6.08	5.91	6.3	0.4	41931100	39725756	45191584	73243744	39595632	51290988	49297328	26528	24548	87695	26044	58223	21308	35624	14022	69102	18978	17076	19910	0.308875	3.23755	40828428	5.17239e+07	-0.341256	0.789354	114764	4.62761e+07	190	7
116	Phenol	117 Phenol	C6H6O	[M-H]-	2.1	4.1	15	0.2	93.0346	93.0335	-11.7	S20774	3.45	3.2	3.49	0.29	5.93174e+06	7289090	5.93174e+06	5.93174e+06	5.93174e+06	5.93174e+06	5.93174e+06	1794796	1916913	2084110	1952659	1735897	2126861	1898552	2096287	1986736	1815241	2081948	2196963	0.117387	8.51885	6.61042e+06	5.93174e+06	0.156285	1.11441	5.93174e+06	6.27108e+06	60	1
117	Phosphocreatine	118 Phosphocreatine	C4H10N3O5P	[M-H]-	11.2	13.2	15	0.2	210.029	210.028	-3.5	S20756	12.23	12.12	12.46	0.34	12210.8	12210.8	12210.8	12210.8	12210.8	12210.8	12210.8	0	0	0	0	6151	0	2692	0	0	0	0	0	NA	NA	12210.8	12210.8	0	1	12210.8	12210.8	0	0
118	Phosphoenolpyruvic acid	119 Phosphoenolpyruvic acid	C3H5O6P	[M-H]-	13.6	15.6	15	0.2	166.975	166.974	-4.2	S20732	14.59	14.5	14.77	0.28	511953	2589653	511953	511953	1305990	511953	511953	14383	0	51733	3127	19638	2532	676179	19086	1134526	24648	46669	15290	0.209052	4.7835	1.5508e+06	670760	1.20915	2.31201	511953	1.11078e+06	12	2
119	Phosphoribosyl pyrophosphate	120 Phosphoribosyl pyrophosphate	C5H13O14P3	[M-H]-	15	18	15	0.2	388.945	388.942	-7.3	S20743	15.35	15.26	15.57	0.31	10506.2	10506.2	10506.2	10506.2	10506.2	10506.2	10506.2	2025	0	0	0	0	0	0	0	0	0	0	0	NA	NA	10506.2	10506.2	0	1	10506.2	10506.2	0	0
120	Phosphorylcholine	121 Phosphorylcholine	C5H14NO4P	[M+H]+	10	13	15	0.2	184.073	184.073	-2.3	S20740	11.68	11.6	11.71	0.11	342635136	1460173056	746679232	921095616	925206720	544680576	960682432	15723845	215489	17082382	332864	22405438	236731	36377556	517803	98060072	938676	2907153	213975	0.810489	1.23382	901404096	8.19669e+08	0.137133	1.09972	48762996	8.60537e+08	1168	7
121	Phosphoserine	122 Phosphoserine	C3H8NO6P	[M+H]+	11.5	13.5	15	0.2	186.016	186.016	-2.7	S20771	13.42	13.19	13.46	0.27	14907.5	14907.5	14907.5	20046	14907.5	14907.5	14907.5	0	0	0	0	5762	0	6268	0	4152	1680	0	1768	0.576132	1.73571	14907.5	15935.2	-0.0961788	0.935508	14907.5	15421.4	0	1
122	Pipecolic acid	123 Pipecolic acid	C6H11NO2	[M+H]+	7.5	9.5	15	0.2	130.086	130.086	-0.4	S20752	8.81	8.71	8.96	0.26	13087467	12760128	18564548	13639772	13905348	11514106	11949031	78010	65336	95719	56568	62231	57255	65577	59836	73402	59470	77200	66483	0.656331	1.52362	1.29238e+07	13914561	-0.106565	0.928797	214272	1.34192e+07	22	7
123	Propionylcarnitine	124 Propionylcarnitine	C10H19NO4	[M+H]+	5.2	7.2	15	0.2	218.139	218.138	-1.3	S20748	6.5	6.28	6.75	0.47	2826429	1957781	1733197	1710213	1134299	944073	1986917	14715	9671	11613	10613	9467	10638	10672	11710	9862	9912	11133	10233	0.0777612	12.8599	2392105	1.50174e+06	0.671646	1.59289	42559.8	1.94692e+06	40	7
124	Pyruvic acid	125 Pyruvic acid	C3H4O3	[M-H]-	5.5	7.5	15	0.2	87.0088	87.0077	-12.3	S20764	5.88	5.65	6.09	0.44	1341856	363370	410434	190698	459903	448025	248382	14147	12900	11956	9937	22050	15171	19787	15775	29470	21219	19440	16942	0.127915	7.81768	852613	351488	1.27841	2.42572	62198.5	602051	11	7
125	Ribose 1-phosphate	126 Ribose 1-phosphate	C5H11O8P	[M-H]-	11	12.4	15	0.2	229.012	229.012	-1.2	S20738	12.02	11.97	12.08	0.11	19455052	12736987	17364664	20528048	14599302	24638624	21712944	683331	11034	2549634	21792	2017983	29791	1942528	41867	1413166	42643	159771	19275	0.330881	3.02223	1.6096e+07	1.97687e+07	-0.296515	0.814217	2.2432e+06	1.79324e+07	67	7
126	Saccharopine	127 Saccharopine	C11H20N2O6	[M-H]-	11	14	15	0.2	275.125	275.125	0.1	S20725	12.58	12.44	12.69	0.25	1297157	1305242	1018801	1319432	1626554	562202	1771274	6281	0	0	0	6292	0	9130	0	34506	0	0	0	0.913479	1.09472	1.3012e+06	1.25965e+06	0.0468163	1.03298	24052.2	1.28043e+06	1	7
127	S-Adenosylhomocysteine	128 S-Adenosylhomocysteine	C14H20N6O5S	[M-H]-	8.6	10.6	15	0.2	383.114	383.115	0.5	S20770	9.85	9.82	9.98	0.16	3960659	3785126	4284379	3285431	3503831	4926587	7744831	7227	0	13334	0	7360	0	6926	0	46295	0	4027	0	0.543673	1.83934	3.87289e+06	4.74901e+06	-0.294216	0.815515	31292.2	4.31095e+06	10	7
128	S-Adenosylmethionine	129 S-Adenosylmethionine	C15H22N6O5S	[M+H]+	10.7	12.7	15	0.2	399.144	399.144	-1.5	S20737	12.35	12.24	12.43	0.19	5056618	4159649	3138316	4690103	7235858	4117798	3014123	578150	30638	1192000	67252	769861	53454	608956	47834	1449810	70244	195558	40423	0.901863	1.10882	4.60813e+06	4.43924e+06	0.0538699	1.03805	1286045	4.52369e+06	5	7
129	Sarcosine	130 Sarcosine	C3H7NO2	[M+H]+	11.2	12	15	0.2	90.055	90.0553	3.8	S20768	11.2	11.2	11.27	0.07	31537620	28493872	48085692	39742348	35480720	23776646	21108460	416400	96675	760860	116639	380384	88109	438756	130594	377432	103129	399700	121967	0.685438	1.45892	30015746	3.36388e+07	-0.164406	0.892296	867661	3.18273e+07	52	7
130	Succinic acid	131 Succinic acid	C4H6O4	[M-H]-	11.3	13.3	15	0.2	117.019	117.018	-9.7	S20748	12.31	12.07	12.32	0.26	303121	364011	2709946	2253330	5669627	4079647	4783684	71547	49549	43249	55220	57435	47347	69228	49014	53515	56804	60982	59545	0.0202467	49.3908	333566	3.89925e+06	-3.54715	0.0855463	178359	2.11641e+06	1222	7
131	Taurine	132 Taurine	C2H7NO3S	[M-H]-	10.2	12.2	15	0.2	124.007	124.006	-9.6	S20728	11.36	11.26	11.38	0.11	447276384	497311904	423604192	446525792	420158432	318213248	365235936	1090478	18251	6714271	39242	3115840	33962	2240169	43667	3263036	53143	1605194	34643	0.118719	8.42324	472294144	394747520	0.258755	1.19645	4572974	433520832	4369	7
132	Thymidine	133 Thymidine	C10H14N2O5	[M-H]-	3.5	5.5	15	0.2	241.083	241.083	0.4	S20734	4.36	4.11	4.59	0.48	53154	60266	52840.2	52840.2	52840.2	52840.2	65014	13944	12107	8651	10355	10647	16100	11874	15024	18061	15349	21148	18101	0.762075	1.31221	56710	55275	0.036976	1.02596	52840.2	55992.5	0	3
133	Uracil	134 Uracil	C4H4N2O2	[M+H]+	5.4	7.4	15	0.2	113.035	113.035	1.3	S20755	6.62	6.39	6.86	0.47	11564186	10048932	9058448	14884228	9399728	10186362	11001910	10198	14972	9594	22636	9435	11863	8656	9277	14799	8874	9805	9275	0.958063	1.04377	10806559	1.09061e+07	-0.0132327	0.99087	44846	1.08563e+07	11	7
134	Ureidopropionic acid	135 Ureidopropionic acid	C4H8N2O3	[M-H]-	10.4	12.4	15	0.2	131.046	131.045	-9.3	S20742	11.57	11.48	11.7	0.22	3282075	4343307	4832950	2710054	1522108	1149295	1806619	21053	9887	43451	8655	17995	7968	34296	13667	274649	10158	123273	15461	0.271125	3.68833	3812691	2.40421e+06	0.66525	1.58584	155128	3.10845e+06	18	7
135	Ureidosuccinic acid	136 Ureidosuccinic acid	C5H8N2O5	[M-H]-	12.8	14.8	15	0.2	175.036	175.036	0.9	S20734	13.83	13.61	14.02	0.41	11802.8	11802.8	11802.8	11802.8	11802.8	11802.8	11802.8	0	0	0	0	0	1579	3179	0	0	0	2453	0	NA	NA	11802.8	11802.8	0	1	11802.8	11802.8	0	0
136	Uric acid	137 Uric acid	C5H4N4O3	[M+H]+	8.8	10.8	15	0.2	169.036	169.035	-3.1	S20754	9.64	9.62	9.7	0.08	10000	10000	10000	10000	10000	10000	10000	0	0	0	0	0	0	0	0	0	0	0	0	NA	NA	10000	10000	0	1	10000	10000	0	0
137	Uridine	138 Uridine	C9H12N2O6	[M-H]-	5.5	7.5	15	0.2	243.062	243.062	-0.7	S20755	6.61	6.4	6.83	0.43	23431972	24861256	29673210	37352032	20334452	24079594	21191264	4794	2018	2444	2965	4782	2124	2988	2046	9081	4576	4922	1940	0.67245	1.4871	24146614	2.65261e+07	-0.135592	0.910296	21170	2.53364e+07	41	7
138	Uridine 5'-diphosphate	139 Uridine 5'-diphosphate	C9H14N2O12P2	[M+H]+	12.4	14.4	15	0.2	405.01	405.008	-3.7	S20735	13.45	13.41	13.65	0.24	4574146	3599004	3712872	2060581	3346117	3123756	4163823	15883	0	8104	0	16478	1925	14861	0	72560	2642	5333	2319	0.266351	3.75444	4086575	3.28143e+06	0.316568	1.24536	45026.2	3.684e+06	17	7
139	Uridine 5'-monophosphate	140 Uridine 5'-monophosphate	C9H13N2O9P	[M-H]-	11.2	13.2	15	0.2	323.029	323.029	0.6	S20745	12.14	12	12.32	0.32	30135508	20842868	30628918	29246410	26897822	22201520	28040330	59910	2249	115823	2409	69161	3101	79266	4635	1803148	8911	14840	3097	0.602316	1.66026	25489188	27403000	-0.104448	0.93016	551638	26446094	47	7
140	Uridine diphosphate glucose	141 Uridine diphosphate glucose	C15H24N2O17P2	[M-H]-	12.4	14.4	15	0.2	565.048	565.048	0.6	S20745	13.46	13.35	13.48	0.13	21385148	20456936	17219944	10589241	17204020	19266080	24135898	40557	0	16928	2134	50452	0	34787	0	359371	0	0	0	0.416052	2.40354	20921042	1.7683e+07	0.242589	1.18311	136057	1.9302e+07	55	7
141	Uridine diphosphate-N-acetylglucosamine	142 Uridine diphosphate-N-acetylglucosamine	C17H27N3O17P2	[M+H]+	11.2	13.2	15	0.2	608.089	608.087	-2.4	S20745	12.25	12.2	12.47	0.27	2333804	2281914	1425594	1538607	1631727	2047535	2378692	7865	0	4650	0	10928	0	7981	0	35339	0	6758	0	0.151925	6.58219	2307859	1804431	0.355011	1.279	28380.2	2056145	17	7
142	Uridine triphosphate	143 Uridine triphosphate	C9H15N2O15P3	[M-H]-	15	18	15	0.2	482.961	482.96	-2	S20756	15.39	15.28	15.51	0.24	10000	10000	10000	10000	10000	10000	10000	0	0	0	0	0	0	0	0	0	0	0	0	NA	NA	10000	10000	0	1	10000	10000	0	0
143	Valerylcarnitine	144 Valerylcarnitine	C12H23NO4	[M+H]+	3.6	5.7	15	0.2	246.17	246.169	-2.8	S20734	4.99	4.75	5.19	0.44	529754	652588	528056	402907	907434	229866	835238	9545	10909	9634	12436	11867	11562	11857	11619	12202	12886	11566	10742	0.963394	1.038	591171	580700	0.025782	1.01803	44206.2	585936	1	7
144	Xanthine	145 Xanthine	C5H4N4O2	[M-H]-	7.5	9.4	15	0.2	151.026	151.025	-6.3	S20742	8.44	8.32	8.5	0.18	90369368	81263240	81600464	108700416	67169128	77696000	68089440	20607	10784	56335	11340	29152	16826	25220	12669	188591	14734	72357	13489	0.704079	1.42029	85816304	8.06511e+07	0.0895577	1.06404	128026	8.32337e+07	126	7
145	Xanthosine	146 Xanthosine	C10H12N4O6	[M-H]-	6.7	8.7	15	0.2	283.068	283.068	-2.5	S20742	7.76	7.64	7.81	0.17	202835	169652	122938	513643	133579	172917	184316	0	0	0	0	0	0	0	0	0	0	0	0	0.76151	1.31318	186244	225479	-0.2758	0.825992	10000	205861	0	7
146	Xanthylic acid	147 Xanthylic acid	C10H13N4O9P	[M-H]-	11	13	15	0.2	363.035	363.032	-7	S20770	12	11.76	12.25	0.49	31206	16349	12709	10601.5	95922	65070	300177	0	2406	0	0	0	0	0	0	0	0	0	0	0.45023	2.22109	23777.5	96895.9	-2.02684	0.245392	10601.5	60336.7	1	6

## Sheet: WT vs Sdhb,c,d kidney
	Skeleton_Metabolite	Metabolite	Formula	Ion Type	RT Start (min)	RT End (min)	m/z Tolerance (ppm)	RT Tolerance (min)	mz	obs_mz	ppm	winner	RT	RT_min	RT_max	RT_range	WT2 Kidney	WT4 Kidney	Sdh1 Kidney	Sdh2 Kidney	Sdh3 Kidney	Sdh4 Kidney	Sdh5 Kidney	Blank_0	Blank_1	Blank_2	Blank_3	Blank_4	Blank_5	Blank_6	Blank_7	Blank_8	Blank_9	Blank_10	Blank_11	ttest_pval	1/pvalue	WT_Kidney_Mean	Sdh_Kidney_Mean	Log2FoldChange	LogFoldChange	blank_threshold	combined_mean	impact_score	Detection
0	1-Methylnicotinamide	1 1-Methylnicotinamide	C7H8N2O	[M+H]+	19	21	15	0.2	137.071	137.071	-2.5	S20740	19.25	19.09	19.38	0.29	2345966	2767443	11952150	3269783	3885697	4709921	5493326	27368	13957	76625	16631	42649	18125	65998	18405	409273	25772	199426	22604	0.263741	3.79161	2.5567e+06	5.86218e+06	-1.19715	0.436136	244208	4.20944e+06	37	7
1	2,3-Diphosphoglyceric acid	2 2,3-Diphosphoglyceric acid	C3H8O10P2	[M-H]-	12	15	15	0.2	264.952	264.951	-4.2	S20732	14.52	14.36	14.77	0.41	48936	19734	17971.8	17971.8	17971.8	17971.8	17971.8	3658	0	2591	1714	3548	2257	3815	1899	2548	2735	4714	2408	0.0877374	11.3976	34335	17971.8	0.933949	1.9105	17971.8	26153.4	1	2
2	3-Hydroxybutyric acid	3 3-Hydroxybutyric acid	C4H8O3	[M-H]-	5.7	7.7	15	0.2	103.04	103.039	-10.4	S20730	6.63	6.54	6.85	0.31	855642	1234268	705990	317350	844180	402568	1870658	7635	6437	8079	6241	8421	6004	5949	7447	7179	7638	5711	7081	0.667611	1.49788	1044955	828149	0.335478	1.2618	30955.5	936552	2	7
3	3-Phosphoglyceric acid	4 3-Phosphoglyceric acid	C3H7O7P	[M-H]-	13	15	15	0.2	184.986	184.985	-3.1	S20732	13.98	13.74	14.2	0.46	44503936	19609904	14179269	5599091	4663180	13584358	8865693	54232	2127	1167777	8959	72628	4326	2226608	15777	3734579	70385	288368	17139	0.0274838	36.3851	32056920	9.37832e+06	1.77323	3.41819	1.92573e+06	2.07176e+07	2577	7
4	4,5-Dihydroorotic acid	5 4,5-Dihydroorotic acid	C5H6N2O4	[M-H]-	7.5	9.5	15	0.2	157.025	157.025	-5.6	S20759	8.4	8.19	8.63	0.44	11583.2	11583.2	11583.2	11583.2	12530	11583.2	11583.2	0	2485	0	0	0	0	0	0	3848	0	0	0	0.576132	1.73571	11583.2	11772.6	-0.0233929	0.983916	11583.2	11677.9	0	1
5	4-Hydroxyproline	6 4-Hydroxyproline	C5H9NO3	[M+H]+	10.2	11.2	15	0.2	132.065	132.067	11.2	S20734	10.75	10.6	10.91	0.31	15371353	16124504	7473283	10194700	8433103	16852556	17032086	46028	21206	256718	20195	38493	20837	54144	22385	184000	22774	256785	22130	0.328121	3.04766	1.57479e+07	1.19971e+07	0.392471	1.31264	251424	1.38725e+07	55	7
6	5'-Methylthioadenosine	7 5'-Methylthioadenosine	C11H15N5O3S	[M+H]+	3	5	15	0.2	298.097	298.096	-3.8	S20730	4.12	3.89	4.21	0.32	6350820	8357413	2806869	4999814	7276846	8915119	7491394	55861	10024	111279	12672	73735	13055	61399	13462	130848	17249	32814	17423	0.597627	1.67329	7.35412e+06	6.29801e+06	0.223656	1.16769	147455	6.82606e+06	13	7
7	5-Phosphoribosylamine	8 5-Phosphoribosylamine	C5H12NO7P	[M-H]-	11.5	13.5	15	0.2	228.028	228.026	-7.3	S20753	12.79	12.54	13.04	0.49	19973	19973	19973	19973	24431	19973	26219	2779	0	13744	0	4364	0	5825	0	3171	2773	4350	2886	0.383909	2.60479	19973	22113.8	-0.146896	0.903192	19973	21043.4	0	2
8	6-Phosphogluconic acid	9 6-Phosphogluconic acid	C6H13O10P	[M-H]-	14	17	15	0.2	275.017	275.017	0.5	S20730	14.77	14.73	15	0.27	717766	289574	72814.5	100400	116459	201004	558867	13765	0	31264	8352	38122	11882	43623	11216	55541	16133	8771	12589	0.179336	5.57614	503670	209909	1.26272	2.39947	72814.5	356789	5	6
9	Acetoacetic acid	10 Acetoacetic acid	C4H6O3	[M-H]-	8.3	10.3	15	0.2	101.024	101.023	-11.1	S20728	9.69	9.45	9.94	0.49	2837247	3106354	2512673	1815079	2174444	2426607	3058201	11548	4695	8090	8876	12872	9911	12524	10640	19589	12330	8889	9828	0.161851	6.17853	2.9718e+06	2.3974e+06	0.309866	1.23959	42448	2.6846e+06	21	7
10	Acetyl-CoA	11 Acetyl-CoA	C23H38N7O17P3S	[M+H]+	8	11	15	0.2	810.133	810.131	-3	S20758	9.42	9.37	9.67	0.3	13113.2	61302	36448	13113.2	47543	61081	31832	3065	0	4423	0	2547	0	2418	0	0	0	0	0	0.967353	1.03375	37207.6	38003.4	-0.0305321	0.979059	13113.2	37605.5	0	5
11	Acetylcysteine	12 Acetylcysteine	C5H9NO3S	[M+H]+	6	8	15	0.2	164.038	164.037	-3	S20762	6.96	6.74	7.11	0.36	302126	305295	394440	389210	436254	406571	359035	0	0	2684	0	0	0	0	0	2392	0	0	0	0.0067022	149.205	303710	397102	-0.386813	0.764817	11269	350406	68	7
12	Adenine	13 Adenine	C5H5N5	[M+H]+	5	7	15	0.2	136.062	136.062	-1.3	S20748	6.17	5.92	6.19	0.27	26057408	24589824	24423174	23958632	145255152	32161830	54862844	463925	175670	662335	283437	500660	266126	588716	347079	707918	347681	314498	312674	0.459359	2.17694	25323616	5.61323e+07	-1.14835	0.451141	1.25268e+06	4.0728e+07	197	7
13	Adenosine	14 Adenosine	C10H13N5O4	[M+H]+	4.5	7	15	0.2	268.104	268.103	-3.5	S20766	5.8	5.75	5.89	0.14	10254878	13832494	4544814	26233982	120173240	10331677	6089860	1863065	219123	1797623	261578	637552	199831	2635058	572773	3839876	1069805	539638	438379	0.586057	1.70632	12043686	3.34747e+07	-1.47479	0.359785	3.52858e+06	2.27592e+07	108	7
14	Adenosine diphosphate ribose	15 Adenosine diphosphate ribose	C15H23N5O14P2	[M-H]-	10.9	12.9	15	0.2	558.064	558.064	-0.2	S20768	11.89	11.76	11.98	0.22	91646	116555	42242.2	62746	3031444	56188	83922	18262	2793	75590	2761	13630	0	7473	0	5049	0	3411	0	0.603135	1.658	104100	655308	-2.6542	0.158857	42242.2	379704	4	6
15	Adenosine monophosphate	16 Adenosine monophosphate	C10H14N5O7P	[M+H]+	9.8	11.8	15	0.2	348.07	348.07	-2.5	S20770	10.69	10.64	10.78	0.14	16292331	26812156	1.04643e+07	15842161	38110248	1.04643e+07	11425614	4786760	78308	20293376	159742	2887010	108415	3940382	167596	9018532	190288	117262	69618	0.66407	1.50587	2.15522e+07	1.72613e+07	0.320294	1.24859	1.04643e+07	1.94068e+07	36	5
16	Adenosine triphosphate	17 Adenosine triphosphate	C10H16N5O13P3	[M-H]-	12.5	14.5	15	0.2	505.988	505.986	-5.5	S20738	13.35	13.22	13.59	0.37	406128	284400	54917.2	292905	115465	342672	152753	15667	0	23624	2354	36324	3447	43108	6943	25673	6545	10054	5930	0.172416	5.79994	345264	191742	0.84853	1.80067	54917.2	268503	3	6
17	Adenylsuccinic acid	18 Adenylsuccinic acid	C14H18N5O11P	[M-H]-	14.5	16.5	15	0.2	462.067	462.067	0.1	S20748	15.51	15.47	15.57	0.09	520092	526713	520092	1241128	1328340	520092	520092	134546	7788	1172100	36898	247252	22093	222533	25160	124105	22615	14782	10496	0.379905	2.63224	523402	825949	-0.658132	0.633698	520092	674676	3	3
18	ADP	19 ADP	C10H15N5O10P2	[M-H]-	11.1	13.1	15	0.2	426.022	426.022	0.4	S20748	12.05	12.05	12.16	0.11	1284761	1923509	876949	3572165	1735739	987040	1352546	334763	20930	1137794	41872	550017	41895	750499	64683	360757	63067	59846	41672	0.908988	1.10012	1604135	1.70489e+06	-0.0878812	0.940904	876949	1.65451e+06	2	6
19	Allantoin	20 Allantoin	C4H6N4O3	[M-H]-	9.3	11.3	15	0.2	157.037	157.036	-4.6	S20749	10.23	10.16	10.34	0.18	2079820	2980982	8078896	2065592	3529985	2794332	2192648	0	2223	0	0	2215	0	2818	0	3464	0	0	0	0.551688	1.81262	2530401	3.73229e+06	-0.560695	0.677975	12680	3.13135e+06	8	7
20	Aminoadipic acid	21 Aminoadipic acid	C6H11NO4	[M-H]-	5.9	7.9	15	0.2	160.061	160.061	-4	S20727	6.79	6.62	7.01	0.39	722155	780482	401890	424872	554410	402954	633538	7103	7632	6475	7138	7882	7050	13848	5037	7791	8549	5711	8712	0.0204795	48.8292	751318	483533	0.635811	1.55381	33232	617426	47	7
21	Argininosuccinic acid	22 Argininosuccinic acid	C10H18N4O6	[M-H]-	12.5	14.5	15	0.2	289.115	289.115	0.5	S20742	13.64	13.58	13.73	0.15	3861408	4854732	2782754	2255194	929464	1517049	3469381	4067	0	8627	0	7516	0	12137	0	12944	0	10862	0	0.0416649	24.001	4358070	2.19077e+06	0.992252	1.98929	24038.2	3.27442e+06	156	7
22	Beta-Alanine	23 Beta-Alanine	C3H7NO2	[M+H]+	9.8	10.5	15	0.2	90.055	90.0553	3.8	S20770	10.38	10.17	10.48	0.31	676088	491532	535622	481851	692097	360709	905873	35236	21663	52513	27260	31123	21362	32036	26243	73066	24384	34723	25649	0.947482	1.05543	583810	595230	-0.0279493	0.980813	111314	589520	1	7
23	Betaine	24 Betaine	C5H11NO2	[M+H]+	7	8.2	15	0.2	118.086	118.086	-0.5	S20732	7.85	7.78	7.89	0.11	2182737408	2019964928	2046191360	1717666176	1596244608	1987380480	1858509184	731498	680051	846101	770236	798594	732149	836132	757470	1642185	783471	1006600	774266	0.134813	7.41769	2101351168	1841198362	0.190672	1.1413	2.59969e+06	1971274765	16688	7
24	Butyrylcarnitine	25 Butyrylcarnitine	C11H21NO4	[M+H]+	4.2	6.2	15	0.2	232.154	232.154	-1.4	S20748	5.63	5.4	5.84	0.44	3114000	5227554	3682687	3680362	4491587	3815670	6401058	5807	6579	7494	6720	6314	7197	6304	5355	6346	6316	6344	5106	0.822968	1.21511	4170777	4.41427e+06	-0.0818596	0.944839	28970.5	4.29252e+06	6	7
25	Carbamoyl phosphate	26 Carbamoyl phosphate	CH4NO5P	[M-H]-	27	30	15	0.2	139.975	139.974	-7.4	S20758	27.01	27	27.23	0.23	83539	468491	66684	57139	102871	288931	60977	10114	2247	4678	2354	6482	1524	18373	1823	7502	2193	16071	3055	0.257662	3.88105	276015	115320	1.2591	2.39346	29104	195668	2	7
26	Carnosine	27 Carnosine	C9H14N4O3	[M+H]+	10.6	12.6	15	0.2	227.114	227.113	-2.9	S20754	11.9	11.85	11.97	0.11	4583280	8456463	4.55501e+06	4.55501e+06	4.55501e+06	5755490	4.55501e+06	2020969	8994	2282112	10930	11098690	29212	1200102	11914	67360	12571	1415192	21993	0.1779	5.62113	6.51987e+06	4.79511e+06	0.443281	1.35969	4.55501e+06	5.65749e+06	43	3
27	CDP	28 CDP	C9H15N3O11P2	[M+H]+	13	15	15	0.2	404.026	404.024	-4.6	S20735	14.03	13.85	14.15	0.3	20775	20199	17909.8	20734	25009	28311	19121	2740	0	2851	0	6984	0	5780	2108	6524	2482	0	2170	0.617292	1.61998	20487	22217	-0.116952	0.922134	17909.8	21352	0	6
28	Choline	29 Choline	C5H14NO	[Cat]+	11	15	15	0.2	104.107	104.107	1.1	S20772	15	14.98	15	0.02	1328166272	1010544448	1233988864	1079865472	963482816	1086103680	1411088768	1126906	144602	1635322	241814	3863385	352762	2165605	341383	4554075	675420	737592	146231	0.928876	1.07657	1169355360	1154905920	0.0179381	1.01251	4.00627e+06	1162130640	1267	7
29	cis-Aconitic acid	30 cis-Aconitic acid	C6H6O6	[M-H]-	14.1	16.1	15	0.2	173.009	173.008	-4.4	S20753	15.01	14.87	15.17	0.3	7654724	8078194	5628372	3457532	4799228	7987074	6645564	110273	17210	1318010	22884	327822	26285	390107	30036	190592	35273	98692	28405	0.156877	6.37441	7866459	5703554	0.463853	1.37922	658897	6.78501e+06	60	7
30	Citric acid	31 Citric acid	C6H8O7	[M-H]-	14.2	16.2	15	0.2	191.02	191.019	-2.8	S20753	15.21	15.03	15.44	0.41	69746256	76995792	4.06756e+07	41669828	4.06756e+07	62278572	49346840	7940970	425312	42140240	3180536	27244940	3437101	29568492	4645218	22860980	5210060	11670262	4338214	0.0146541	68.2403	73371024	4.69293e+07	0.644722	1.56344	4.06756e+07	6.01502e+07	6417	5
31	Citrulline	32 Citrulline	C6H13N3O3	[M+H]+	10.9	12.9	15	0.2	176.103	176.103	-1	S20738	12.2	12.14	12.23	0.09	11225602	13368838	10892880	10894197	11178273	6744801	15278646	914975	312761	6557742	398749	812245	267202	730171	249914	1291938	286692	1360982	298094	0.60103	1.66381	12297220	1.09978e+07	0.161123	1.11816	3.38037e+06	1.16475e+07	22	7
32	Creatine	33 Creatine	C4H9N3O2	[M+H]+	10	11.5	15	0.2	132.077	132.077	-1.9	S20753	10.97	10.9	11.04	0.14	1590453888	1849772160	1518421632	1632649216	1817807232	1942860288	1901254912	273939328	1140278	462387232	2259672	274794912	3910562	282833824	3015664	12721868	2237060	91209024	2465632	0.790968	1.26427	1720113024	1762598656	-0.0352006	0.975896	353238764	1741355840	2256	7
33	Creatinine	34 Creatinine	C4H7N3O	[M+H]+	5.2	7.2	15	0.2	114.066	114.066	1.9	S20752	6.45	6.39	6.5	0.1	42107776	53438612	164928240	35108900	48234892	42604156	45851596	600013	377030	1150083	738130	941214	747819	905528	728477	518509	635206	639255	603891	0.653995	1.52906	47773194	6.73456e+07	-0.495381	0.709374	2.15629e+06	5.75594e+07	124	7
34	Cyclic AMP	35 Cyclic AMP	C10H12N5O6P	[M-H]-	5.8	7.8	15	0.2	328.045	328.044	-5	S20746	6.78	6.6	7.03	0.43	38823	11190.2	37220	11190.2	21214	19561	28383	0	0	0	1957	0	0	0	2804	0	0	0	0	0.891007	1.12233	25006.6	23513.7	0.0888119	1.06349	11190.2	24260.1	0	5
35	Cytidine	36 Cytidine	C9H13N3O5	[M+H]+	7.1	9.1	15	0.2	244.093	244.092	-2.5	S20734	8.4	8.25	8.52	0.27	312961	470208	214407	556068	991846	274899	807717	18903	8809	30473	11629	19278	11594	24345	10893	52947	16415	129983	18616	0.515923	1.93827	391584	568987	-0.539073	0.688213	98471.2	480286	1	7
36	Cytidine monophosphate	37 Cytidine monophosphate	C9H14N3O8P	[M+H]+	11.8	13.8	15	0.2	324.059	324.059	-1.6	S20755	12.85	12.73	13.1	0.37	708289	1049234	466213	444711	1526966	594780	750879	35217	2420	34060	2854	27714	3419	39812	3214	165692	6131	11911	2790	0.73928	1.35267	878762	756710	0.215732	1.16129	93808.5	817736	1	7
37	Cytidine triphosphate	38 Cytidine triphosphate	C9H16N3O14P3	[M-H]-	15	20	15	0.2	481.977	481.971	-11.9	S20753	15.03	15.03	15.28	0.25	10000	10000	10000	10000	10000	10000	10000	0	0	0	0	0	0	0	0	0	0	0	0	NA	NA	10000	10000	0	1	10000	10000	0	0
38	Cytosine	39 Cytosine	C4H5N3O	[M+H]+	9	11	15	0.2	112.05	112.051	1.4	S20734	9.06	9	9.3	0.3	258988	258988	258988	476459	258988	258988	258988	90818	71805	113271	79846	68712	82013	81489	80866	75055	67927	93203	90947	0.576132	1.73571	258988	302482	-0.223965	0.856209	258988	280735	1	1
39	D-2-Hydroxyglutaric acid	40 D-2-Hydroxyglutaric acid	C5H8O5	[M-H]-	11.6	13.6	15	0.2	147.03	147.029	-6.1	S20726	12.32	12.23	12.53	0.3	29642768	27490314	28358232	14049837	15893504	23620090	20729302	279542	42214	189208	40491	703530	37924	606324	32187	470206	31717	105549	36272	0.125604	7.96152	28566541	20530193	0.476579	1.39144	653791	24548367	272	7
40	D-Glucose	41 D-Glucose	C6H12O6	[M-H]-	9	11	15	0.2	179.056	179.055	-4.5	S20755	11.01	10.76	11.03	0.27	152459	141052	136659	130307	160654	270564	250299	13377	4853	7968	4090	15895	7471	17651	8996	29522	16627	12879	8937	0.42483	2.35388	146756	189697	-0.370279	0.773633	47066.5	168226	1	7
41	D-Glyceraldehyde 3-phosphate	42 D-Glyceraldehyde 3-phosphate	C3H7O6P	[M-H]-	13	14	15	0.2	168.991	168.99	-3.3	S20748	13.18	13.05	13.35	0.3	72188.2	92033	72188.2	90427	72188.2	72188.2	72188.2	17345	0	53435	4532	26400	5219	34933	3812	60216	13649	22414	6798	0.471046	2.12294	82110.6	75836	0.114686	1.08274	72188.2	78973.3	0	2
42	Dihydrofolic acid	43 Dihydrofolic acid	C19H21N7O6	[M+H]+	13	16	15	0.2	444.163	444.161	-3.2	S20740	13.09	13	13.14	0.14	82531	87918	164776	211890	181749	39040	116166	0	0	0	2105	0	0	0	0	81374	1970	0	0	0.307025	3.25707	85224.5	142724	-0.74389	0.597127	31362.2	113974	1	7
43	Dihydroxyacetone phosphate	44 Dihydroxyacetone phosphate	C3H7O6P	[M-H]-	12	13	15	0.2	168.991	168.99	-3.9	S20765	12.34	12.11	12.44	0.34	158525	57959	74474	140641	629609	103132	200513	4137	0	11004	0	4515	0	7901	0	10428	0	13022	0	0.514147	1.94497	108242	229674	-1.08533	0.471286	22751.8	168958	1	7
44	D-Ribose 5-phosphate	45 D-Ribose 5-phosphate	C5H11O8P	[M-H]-	12.4	13.8	15	0.2	229.012	229.012	-0.4	S20753	12.7	12.56	12.88	0.31	779340	779340	779340	1116006	2778518	815857	833196	100878	3760	2103516	6285	175158	7291	218553	5753	266431	6737	175509	7491	0.48332	2.06902	779340	1.26458e+06	-0.698337	0.616282	779340	1021962	3	4
45	D-Sedoheptulose 7-phosphate	46 D-Sedoheptulose 7-phosphate	C7H15O10P	[M-H]-	12.2	14.2	15	0.2	289.033	289.033	0	S20726	13.31	13.15	13.32	0.17	5849821	5804488	8130010	1170364	4477040	5189026	6192888	109386	3510	153280	7788	104204	8434	161684	9856	333466	15784	65657	10509	0.695129	1.43858	5.82715e+06	5.03187e+06	0.211698	1.15805	255890	5.42951e+06	9	7
46	dTDP	47 dTDP	C10H16N2O11P2	[M-H]-	11	13	15	0.2	401.016	401.022	15.1	S20727	11.99	11.89	12.23	0.34	11961	11961	11961	11961	17166	11961	11961	0	0	3078	0	0	0	0	0	4766	0	0	0	0.576132	1.73571	11961	13002	-0.120396	0.919935	11961	12481.5	0	1
47	FAD	48 FAD	C27H33N9O15P2	[M+H]+	7.6	9.6	15	0.2	786.164	786.164	-1	S20748	8.64	8.49	8.84	0.35	1887290	2062622	1492938	984358	1246389	2023688	1702372	4794	0	22574	0	3748	0	6831	2533	17311	2546	0	0	0.171561	5.82884	1974956	1489949	0.406558	1.32552	25084.2	1.73245e+06	13	7
48	Folic acid	49 Folic acid	C19H19N7O6	[M+H]+	13	16	15	0.2	442.147	442.145	-4.4	S20750	13.97	13.82	14	0.19	10000	12884	14796	10000	11319	14485	10077	0	0	0	0	0	0	0	0	0	0	0	0	0.732217	1.36571	11442	12135.4	-0.0848824	0.942861	10000	11788.7	0	5
49	Fructose 1,6-bisphosphate	50 Fructose 1,6-bisphosphate	C6H14O12P2	[M-H]-	14.1	16.1	15	0.2	338.989	338.989	-0.5	S20726	15.14	15.03	15.37	0.34	143876	83163.2	83163.2	83163.2	109050	107167	224153	24050	2718	29451	7228	54051	11301	67755	8618	53757	10436	12167	11121	0.873991	1.14418	113520	121339	-0.0961052	0.935555	83163.2	117429	0	4
50	Fructose 6-phosphate	51 Fructose 6-phosphate	C6H13O9P	[M-H]-	12.6	13.5	15	0.2	259.022	259.022	-0.6	S20758	13.17	12.92	13.42	0.5	9651216	6572746	4495204	4829546	6460770	6376703	8856105	110390	3920	328854	11661	97664	12659	364392	28716	2069014	41896	492805	35140	0.266986	3.74551	8111981	6.20367e+06	0.386933	1.30761	909278	7.15782e+06	35	7
51	Fumaric acid	52 Fumaric acid	C4H4O4	[M-H]-	12.2	14.2	15	0.2	115.004	115.002	-10.3	S20748	13.09	13.05	13.13	0.08	23844088	30989792	23229238	22532010	27069032	16747277	30245680	598679	24967	1100709	57279	809017	43173	895826	64040	1176233	77259	570773	32724	0.454009	2.2026	27416940	2.39646e+07	0.19416	1.14406	1.37267e+06	2.56908e+07	65	7
52	Glucose 6-phosphate	53 Glucose 6-phosphate	C6H13O9P	[M-H]-	13.6	14.4	15	0.2	259.022	259.022	-0.2	S20758	13.79	13.74	13.93	0.19	5282234	3792017	2796740	1.9836e+06	3341672	2414949	6568735	657018	10923	1300314	21620	407196	16606	1062468	37684	2755869	59137	1512278	53273	0.468824	2.133	4.53713e+06	3.42114e+06	0.407302	1.3262	1.9836e+06	3979132	11	6
53	Glutathione	54 Glutathione	C10H17N3O6S	[M+H]+	10	13	15	0.2	308.091	308.09	-2.2	S20745	11.33	11.19	11.44	0.26	785707	785707	785707	785707	785707	785707	785707	153799	87388	102563	72519	489078	358720	378274	228510	627660	217873	210642	175803	NA	NA	785707	785707	0	1	785707	785707	0	0
54	Glycerol 3-phosphate	55 Glycerol 3-phosphate	C3H9O6P	[M-H]-	11.5	13	15	0.2	171.006	171.006	-4.7	S20748	11.94	11.88	12.06	0.18	9391082	29594016	27639126	20934262	24695476	38104668	46137068	12656	3793	181763	3369	27485	4609	71737	3842	98290	4750	60675	7897	0.258686	3.86568	19492549	31502120	-0.692526	0.618769	130216	2.54973e+07	159	7
55	Glycine	56 Glycine	C2H5NO2	[M+H]+	10.7	12.7	15	0.2	76.0393	76.0399	7.8	S20742	11.96	11.91	12.01	0.1	24993512	26001130	20805666	18989774	21021658	21651226	22580470	234081	72206	231996	93058	192631	60571	253383	76602	459609	78202	247808	86184	0.00717501	139.373	25497321	2.10098e+07	0.279286	1.21359	531583	2.32535e+07	3933	7
56	Guanidoacetic acid	57 Guanidoacetic acid	C3H7N3O2	[M+H]+	10.7	12.7	15	0.2	118.061	118.061	1.7	S20737	12.02	11.94	12.03	0.1	268437536	252608640	236905200	246477600	233024640	213949648	242740448	321539	10603	384118	15612	422444	12994	567130	17741	550226	27143	167905	19268	0.0544901	18.352	260523088	2.3462e+08	0.151088	1.11041	639181	2.47571e+08	5045	7
57	Guanine	58 Guanine	C5H5N5O	[M+H]+	7.7	9.7	15	0.2	152.057	152.057	-0.6	S20751	9.04	8.79	9.08	0.29	7936873	12321738	7569042	7843156	20965670	13254196	13843872	177672	63649	101229	52731	321980	64878	286865	87158	266544	105212	130358	57501	0.573003	1.74519	1.01293e+07	1.26952e+07	-0.325746	0.797885	438944	1.14122e+07	25	7
58	Guanosine	59 Guanosine	C10H13N5O5	[M+H]+	7.7	9.7	15	0.2	284.099	284.099	-1.2	S20751	9.04	8.95	9.06	0.12	4897416	7727620	4563666	4969376	13278823	8936376	8551425	86550	14942	30864	11206	163400	13314	138003	26813	118156	35930	42591	12137	0.553124	1.80791	6312518	8.05993e+06	-0.352552	0.783197	183476	7.18623e+06	17	7
59	Guanosine diphosphate	60 Guanosine diphosphate	C10H15N5O11P2	[M-H]-	13.8	15.8	15	0.2	442.017	442.015	-4.2	S20766	14.86	14.8	15	0.2	115434	115434	115434	115434	115434	115434	115504	81205	17796	15585	0	77076	13966	118233	29658	30471	12107	15860	9781	0.576132	1.73571	115434	115448	-0.000173711	0.99988	115434	115441	0	1
60	Guanosine monophosphate	61 Guanosine monophosphate	C10H14N5O8P	[M+H]+	12.6	14.6	15	0.2	364.065	364.064	-2.4	S20745	13.66	13.59	13.69	0.11	1630700	1267796	1267796	1267796	5151564	1267796	1285906	894687	31182	822851	22838	972943	41375	859320	35810	1250330	48682	37919	13247	0.664778	1.50426	1449248	2.04817e+06	-0.499032	0.707581	1267796	1.74871e+06	4	3
61	Guanosine triphosphate	62 Guanosine triphosphate	C10H16N5O14P3	[M-H]-	15	17	15	0.2	521.983	521.979	-9.2	S20771	16.19	16.02	16.35	0.33	14689.2	14689.2	14689.2	14689.2	14689.2	17870	14689.2	2813	0	2232	0	5760	0	5333	0	2619	0	0	0	0.576132	1.73571	14689.2	15325.4	-0.061164	0.95849	14689.2	15007.3	0	1
62	Homocysteine	63 Homocysteine	C4H9NO2S	[M-H]-	7.3	9.3	15	0.2	134.028	134.027	-9.9	S20732	8.39	8.26	8.58	0.32	46449	16070	14666	17849	21694	15299	11157	0	0	0	0	0	0	0	0	0	0	0	0	0.137319	7.28231	31259.5	16133	0.95428	1.93761	10000	23696.2	0	7
63	Hypotaurine	64 Hypotaurine	C2H7NO2S	[M+H]+	10	12	15	0.2	110.027	110.027	1.6	S20750	11.3	11.14	11.48	0.34	10730585	9674644	7285837	5472565	6644565	12218421	10466558	3537	0	44981	1718	4143	0	6460	0	90631	0	24513	0	0.439511	2.27526	1.02026e+07	8.41759e+06	0.27746	1.21206	53995.8	9.3101e+06	26	7
64	Hypoxanthine	65 Hypoxanthine	C5H4N4O	[M+H]+	5.8	7.8	15	0.2	137.046	137.046	-1.4	S20752	6.89	6.86	6.97	0.11	1259301248	1268066816	1272097664	1048538240	919571776	1146960128	1239666048	927608	151351	1778923	259738	1790334	262755	1583969	268639	2362312	286803	1042267	275568	0.256579	3.89744	1263684032	1125366771	0.167241	1.12291	2.75757e+06	1194525402	5228	7
65	Inosine	66 Inosine	C10H12N4O5	[M+H]+	6.4	8.4	15	0.2	269.088	269.087	-3.1	S20756	7.65	7.52	7.71	0.19	81757352	81550392	60346868	75961280	91854264	81154128	87677840	84701	5160	287614	39281	466075	22064	220541	19991	293202	35084	145553	27247	0.815668	1.22599	81653872	79398876	0.0404027	1.0284	421628	80526374	102	7
66	Inosinic acid	67 Inosinic acid	C10H13N4O8P	[M+H]+	11.4	13.4	15	0.2	349.054	349.053	-2.8	S20753	12.48	12.43	12.53	0.1	2.82217e+06	3633491	2.82217e+06	5419578	4593952	2.82217e+06	2.82217e+06	118114	5766	8138910	179771	971010	52319	584957	42553	873645	43707	199895	38031	0.641765	1.5582	3.22783e+06	3.69601e+06	-0.195403	0.873329	2.82217e+06	3.46192e+06	6	3
67	L-Acetylcarnitine	68 L-Acetylcarnitine	C9H17NO4	[M+H]+	6.3	8.3	15	0.2	204.123	204.123	-2.1	S20753	7.57	7.47	7.63	0.16	242082240	213381936	171436384	98936680	292105664	266634480	172121952	61584	16833	336403	15723	79919	16279	33873	18855	35442	16270	67106	18474	0.662638	1.50912	227732088	200247032	0.185557	1.13726	189190	213989560	367	7
68	L-Alanine	69 L-Alanine	C3H7NO2	[M+H]+	10.6	11.2	15	0.2	90.055	90.0554	4.9	S20750	11.05	10.92	11.11	0.19	74318608	81910656	67938824	57485872	45966128	59638600	65844752	4228069	386479	7856768	462612	3964502	454227	4325248	436766	2130181	415782	1971399	416298	0.0394704	25.3354	78114632	5.93748e+07	0.395741	1.31562	6.77208e+06	6.87447e+07	2291	7
69	L-Arginine	70 L-Arginine	C6H14N4O2	[M+H]+	18.5	21	15	0.2	175.119	175.119	-2	S20742	20.32	20.27	20.44	0.17	208292352	211331136	147353424	152646896	104725936	174749504	192806400	43822720	9608353	64682304	13673643	51984516	11046417	65768420	14066018	40882512	10162093	67164376	18310762	0.0764728	13.0765	209811744	154456432	0.441895	1.35839	1.02803e+08	182134088	3235	7
70	L-Asparagine	71 L-Asparagine	C4H8N2O3	[M+H]+	10.3	12.3	15	0.2	133.061	133.06	-2	S20742	11.59	11.53	11.65	0.12	21967762	22813638	17935806	14630135	8018481	16974700	17033334	88606	36568	241181	51451	117983	31958	173531	44215	471059	41471	299028	51002	0.0571677	17.4924	22390700	1.49185e+07	0.585798	1.50087	422013	1.86546e+07	490	7
71	L-Aspartic acid	72 L-Aspartic acid	C4H7NO4	[M-H]-	10.8	12.8	15	0.2	132.03	132.029	-8.6	S20726	11.9	11.84	11.93	0.1	189794256	209865120	152468752	96750120	107318760	131255088	143572048	6761399	409631	7846642	415322	9606767	317102	10254307	408697	3814051	301191	2191668	365005	0.0105547	94.7448	199829688	1.26273e+08	0.662225	1.58252	1.06829e+07	1.63051e+08	24447	7
72	L-Carnitine	73 L-Carnitine	C7H16NO3	[Cat]+	8.3	10.3	15	0.2	162.113	162.112	-2.3	S20738	9.72	9.66	9.76	0.1	2212972288	2469542912	2110029696	1675202816	1734379520	2034843008	2284154112	1016090	89707	8068715	114047	1119472	135996	920282	127045	2199269	140324	939985	135877	0.126876	7.88173	2341257600	1967721830	0.250757	1.18983	3.7617e+06	2154489715	20205	7
73	L-Cystathionine	74 L-Cystathionine	C7H14N2O4S	[M+H]+	12.2	14.2	15	0.2	223.075	223.074	-2.7	S20734	13.45	13.39	13.49	0.11	3053091	2619946	3204470	1240968	1143947	1488147	2083007	311864	8840	45114	6961	64239	8467	67336	6329	321190	10471	263833	16904	0.180747	5.5326	2.83652e+06	1.83211e+06	0.630617	1.54823	292887	2.33431e+06	20	7
74	L-Cysteine	75 L-Cysteine	C3H7NO2S	[M+H]+	13	17	15	0.2	122.027	122.027	-0.2	S20732	13.16	13	13.41	0.41	397848	349707	166724	97124	149285	286472	202535	3528	0	6096	3219	4823	0	3885	2370	7663	2356	3965	2474	0.0160991	62.1154	373778	180428	1.05076	2.07162	20094.8	277103	36	7
75	L-Cystine	76 L-Cystine	C6H12N2O4S2	[M-H]-	11.7	13.7	15	0.2	239.017	239.016	-1.2	S20742	12.82	12.66	12.89	0.23	32467448	43765236	30883888	21857854	31261360	31435734	26279236	4933	2403	18899	24017	7664	6186	21663	19928	37929	29728	55758	23332	0.0742156	13.4743	38116342	2.83436e+07	0.427386	1.34479	73110	3.323e+07	602	7
76	L-Glutamic acid	77 L-Glutamic acid	C5H9NO4	[M+H]+	10	13	15	0.2	148.06	148.06	-2.3	S20732	11.58	11.55	11.67	0.12	399421472	396770016	336165472	293499296	323406464	321355424	318930848	9307202	190482	8703409	267403	10431036	184148	13915606	261864	4097238	305322	3489251	472810	0.00104339	958.41	398095744	3.18672e+08	0.321045	1.24924	1.29164e+07	3.58384e+08	429085	7
77	L-Glutamine	78 L-Glutamine	C5H10N2O3	[M+H]+	10.1	12.1	15	0.2	147.076	147.076	-2.9	S20761	11.41	11.34	11.49	0.15	280647168	292749824	219552480	207684176	218358864	259729328	286183040	24699470	247029	38112228	302216	18794046	344037	28781210	347491	23650632	371824	10453531	412727	0.112109	8.91987	286698496	2.38302e+08	0.266746	1.20309	3.66391e+07	2.625e+08	2817	7
78	L-Histidine	79 L-Histidine	C6H9N3O2	[M+H]+	9.9	11.9	15	0.2	156.077	156.077	-1.6	S20755	10.87	10.7	11.1	0.4	127358528	140383328	132907152	96726816	39701460	83749672	80409104	3242732	1610403	8308776	2114726	3496591	2042865	4609564	2038377	16114255	1969967	5969912	1751332	0.121442	8.2344	133870928	8.66988e+07	0.626758	1.54409	13327375	1.10285e+08	1402	7
79	L-Isoleucine	80 L-Isoleucine	C6H13NO2	[M+H]+	6	7.5	15	0.2	132.102	132.102	-0.8	S20755	7.39	7.34	7.45	0.11	228607040	239690816	176376304	138467776	112551736	166945600	207991856	913210	633937	909443	658638	631308	580309	686373	613618	940584	634066	890529	742603	0.043765	22.8493	234148928	1.60467e+08	0.545153	1.45917	2.21865e+06	1.97308e+08	6578	7
80	L-Kynurenine	81 L-Kynurenine	C10H12N2O3	[M+H]+	6	8	15	0.2	209.092	209.091	-2.7	S20725	7.34	7.19	7.49	0.29	74039	74141	69776.2	69776.2	69776.2	69776.2	99711	25096	17666	22828	19434	17077	17601	21154	18735	22707	18679	19516	18612	0.873901	1.14429	74090	75763.2	-0.0322184	0.977915	69776.2	74926.6	0	3
81	L-Lactic acid	82 L-Lactic acid	C3H6O3	[M-H]-	6.2	8.2	15	0.2	89.0244	89.0233	-12.6	S20738	7.07	6.95	7.09	0.14	357122656	521285792	312871872	180698272	228915104	297699040	332848224	1878594	1892093	2090108	1915271	2437937	2179054	2090169	2267710	2359727	2282838	2543015	2212691	0.0473812	21.1054	439204224	2.70607e+08	0.698695	1.62304	6.5473e+06	3.54905e+08	12157	7
82	L-Leucine	83 L-Leucine	C6H13NO2	[M+H]+	7.5	9	15	0.2	132.102	132.102	0	S20755	7.46	7.45	7.71	0.26	196090672	205204608	149432800	118917096	97102008	131897840	181533104	688002	498700	665355	537011	438130	421123	497084	458796	666548	468941	656517	548254	0.0426732	23.4339	200647640	1.35777e+08	0.56343	1.47778	1.64612e+06	1.68212e+08	5825	7
83	L-Lysine	84 L-Lysine	C6H14N2O2	[M+H]+	18	20	15	0.2	147.113	147.113	-2.1	S20755	19.28	19.27	19.4	0.14	77787592	75198384	46936420	49848380	36684816	56529740	63542320	4485235	544161	11534503	1358863	7359984	985856	10861432	1254992	20509420	2540215	11298882	1608648	0.0194912	51.3051	76492988	5.07083e+07	0.593105	1.50849	1.85955e+07	6.36007e+07	4922	7
84	L-Malic acid	85 L-Malic acid	C4H6O5	[M-H]-	12.2	14.2	15	0.2	133.014	133.013	-7.1	S20730	13.07	13.07	13.12	0.05	210826352	277197312	207221568	195548144	240090880	148223616	273817312	9496203	1145254	16048600	2164771	12544180	1920988	13892914	2507332	16743709	2332988	9173757	1914776	0.468135	2.13613	244011832	212980304	0.196231	1.1457	22481368	228496068	559	7
85	L-Methionine	86 L-Methionine	C5H11NO2S	[M+H]+	6.8	8.8	15	0.2	150.058	150.058	-0.8	S20747	8.06	7.99	8.14	0.15	172122144	169392304	155205376	124322160	117584032	119599432	164192128	95395	25457	160423	23887	79918	28573	79170	24700	265260	19358	149753	35813	0.0882264	11.3345	170757224	1.36181e+08	0.326425	1.2539	256927	1.53469e+08	2181	7
86	L-Phenylalanine	87 L-Phenylalanine	C9H11NO2	[M+H]+	5.6	7.6	15	0.2	166.086	166.086	-1.5	S20755	6.8	6.74	6.82	0.08	179142224	184137984	167089408	127312672	104438112	117632360	182276992	903240	571865	929620	585141	581029	578401	592058	567590	1292404	764392	818043	673661	0.154477	6.47345	181640104	1.3975e+08	0.378235	1.29975	2224361	1.60695e+08	1352	7
87	L-Proline	88 L-Proline	C5H9NO2	[M+H]+	7.9	9.9	15	0.2	116.071	116.071	0	S20732	9.22	9.18	9.26	0.08	644647296	592140672	563332992	436965920	307145024	463087392	531487488	3642470	3001865	4038035	2874487	2916080	3028056	3439826	3118966	4281350	2656546	4660549	3518350	0.0916493	10.9112	618393984	4.60404e+08	0.425627	1.34316	10304145	5.39399e+08	7905	7
88	L-Serine	89 L-Serine	C3H7NO3	[M+H]+	10.8	12.8	15	0.2	106.05	106.05	2.2	S20744	12.03	12.01	12.09	0.08	28998014	27948698	22853396	18753730	11828540	21574992	26549504	1258746	474094	1634419	615956	1208801	427708	1519186	392335	1649722	469364	1196504	540010	0.10518	9.50755	28473356	2.0312e+07	0.487278	1.4018	2.85671e+06	2.43927e+07	325	7
89	L-Threonine	90 L-Threonine	C4H9NO3	[M-H]-	9.5	11.5	15	0.2	118.051	118.05	-9	S20732	10.78	10.72	10.85	0.13	19701608	18295590	18752892	10315144	7292617	14229858	15896701	158064	82972	138043	101008	147442	78155	164430	83635	293342	75047	253423	104767	0.155951	6.41225	18998599	1.32974e+07	0.514744	1.42874	430082	1.6148e+07	148	7
90	L-Tryptophan	91 L-Tryptophan	C11H12N2O2	[M+H]+	6.8	8.8	15	0.2	205.097	205.1	14.8	S20742	8.43	8.18	8.48	0.3	356580288	765680960	317000320	47336328	248919888	586009344	276149216	92852	53513	108934	66844	74190	64578	71176	64154	111057	49552	92464	76289	0.200458	4.98857	561130624	2.95083e+08	0.927216	1.9016	241401	4.28107e+08	4061	7
91	L-Tyrosine	92 L-Tyrosine	C9H11NO3	[M+H]+	8.2	10.2	15	0.2	182.081	182.081	-2	S20742	9.46	9.37	9.49	0.12	101904744	120501280	93558032	72364608	59370272	97081616	104242456	725587	372142	835576	378678	396709	350108	491543	343098	948480	400677	688325	432883	0.142172	7.03372	111203012	8.53234e+07	0.382183	1.30331	1.60095e+06	9.82632e+07	901	7
92	L-Valine	93 L-Valine	C5H11NO2	[M+H]+	8.3	9.2	15	0.2	118.086	118.086	0.4	S20755	8.94	8.87	8.96	0.09	156355280	160457584	146314336	101483624	83543224	109723784	140449920	1025503	645041	1049933	671682	563800	604288	716959	639211	984017	559288	964292	789502	0.0879625	11.3685	158406432	1.16303e+08	0.445743	1.36202	2313379	1.37355e+08	2127	7
93	N6-Acetyl-L-lysine	94 N6-Acetyl-L-lysine	C8H16N2O3	[M+H]+	1.9	3.9	15	0.2	189.123	189.122	-8.3	S20737	2.95	2.88	2.98	0.1	1202319	1186781	568050	1511329	568050	911400	568050	195943	179247	211715	189560	173742	208512	172351	169727	185682	177737	177889	190095	0.2841	3.51989	1194550	825376	0.533344	1.44728	568050	1.00996e+06	5	4
94	N-Acetylglutamic acid	95 N-Acetylglutamic acid	C7H11NO5	[M+H]+	10.3	12.3	15	0.2	190.071	190.071	-2.1	S20755	10.67	10.57	10.91	0.34	4466642	3869064	5315146	1883009	1271729	1197590	5734936	9918	10569	25905	10877	14382	10277	30456	14410	70136	17260	17407	10631	0.548943	1.82168	4167853	3080482	0.436148	1.35299	70557	3.62417e+06	9	7
95	N-Acetylglutamine	96 N-Acetylglutamine	C7H12N2O4	[M-H]-	6.8	8.8	15	0.2	187.072	187.072	-3.9	S20745	7.83	7.62	8.07	0.45	3212972	4341058	5547220	1741281	2770692	2297689	2765837	3034	3282	4617	3271	3074	2293	3874	6472	5426	2532	3856	4735	0.538901	1.85563	3777015	3.02454e+06	0.320529	1.24879	21616.5	3.40078e+06	8	7
96	N-Acetyl-L-alanine	97 N-Acetyl-L-alanine	C5H9NO3	[M+H]+	6	7	15	0.2	132.065	132.065	-0.2	S20747	6.39	6.2	6.63	0.44	2828728	3021716	3135789	2699032	2324242	2767237	2826597	20667	21092	23744	17824	18310	17591	24264	24691	24248	22534	19993	20585	0.470333	2.12615	2925222	2.75058e+06	0.0888106	1.06349	73885.8	2.8379e+06	6	7
97	N-Acetyl-L-methionine	98 N-Acetyl-L-methionine	C7H13NO3S	[M+H]+	3	5	15	0.2	192.069	192.069	-1.5	S20745	4.07	3.93	4.21	0.28	621258	1072495	1013829	750785	1030746	820451	1174299	2670	0	0	0	0	0	0	0	0	0	0	2638	0.553371	1.80711	846876	958022	-0.177907	0.883984	11327	902449	2	7
98	N-Acetyl-L-phenylalanine	99 N-Acetyl-L-phenylalanine	C11H13NO3	[M+H]+	2.8	4	15	0.2	208.097	208.096	-2	S20752	3.28	3.22	3.31	0.1	884710	699351	5166326	787385	725628	462816	673154	165895	150314	152326	160909	117932	125858	135138	152688	160658	153970	167187	168388	0.631558	1.58338	792030	1.56306e+06	-0.980747	0.506717	462816	1.17755e+06	4	6
99	N-Acetylornithine	100 N-Acetylornithine	C7H14N2O3	[M+H]+	8.6	10.6	15	0.2	175.108	175.107	-1.3	S20737	9.89	9.84	10.02	0.18	10659576	14744842	11040933	11457255	11385004	9101697	11166537	47013	22140	82703	26637	36045	20028	38009	24519	38216	22460	39415	28982	0.211335	4.73183	12702209	1.08303e+07	0.230008	1.17284	116542	1.17662e+07	65	7
100	N-Acetylserine	101 N-Acetylserine	C5H9NO4	[M-H]-	7.5	8.5	15	0.2	146.046	146.045	-6	S20732	7.97	7.84	8	0.16	10055937	9672535	8970307	4998159	3950431	5581604	6811348	22614	19001	31123	31008	27596	26628	24956	29880	26097	32396	34433	28924	0.0464748	21.517	9864236	6.06237e+06	0.702325	1.62713	93664	7.9633e+06	279	7
101	NAD	102 NAD	C21H28N7O14P2	[Cat]+	9.9	11.9	15	0.2	664.116	664.115	-2.4	S20770	10.98	10.78	11.19	0.4	1063121	861603	653323	511228	753836	1067795	582297	17027	0	0	0	20534	0	20919	0	20290	0	0	0	0.205955	4.85543	962362	713696	0.43127	1.34842	29692.5	838029	5	7
102	NADH	103 NADH	C21H29N7O14P2	[M-H]-	9.5	11.5	15	0.2	664.117	664.114	-4.7	S20745	10.55	10.36	10.62	0.25	10000	10000	10000	10000	10000	10000	10000	0	0	0	0	0	0	0	0	0	0	0	0	NA	NA	10000	10000	0	1	10000	10000	0	0
103	NADP	104 NADP	C21H29N7O17P3	[Cat]+	12.7	14.7	15	0.2	744.083	744.081	-2.5	S20763	13.81	13.68	13.89	0.21	129670	89543	41462	79265	58095	150902	55913	5445	0	3653	0	5379	0	11270	2759	12979	3019	2680	0	0.385414	2.59461	109606	77127.4	0.507018	1.42111	21796	93366.9	0	7
104	NADPH	105 NADPH	C21H30N7O17P3	[M-H]-	13	15	15	0.2	744.084	744.076	-10.7	S20748	14.33	14.23	14.57	0.34	10000	10883	10000	10000	10000	10000	10000	0	0	0	0	0	0	0	0	0	0	0	0	0.117387	8.51885	10441.5	10000	0.062329	1.04415	10000	10220.8	0	1
105	Niacinamide	106 Niacinamide	C6H6N2O	[M+H]+	3.3	5.3	15	0.2	123.055	123.055	-1.5	S20730	4.43	4.4	4.5	0.11	1400121088	1401515392	1401252992	1321800064	1442367744	1308036736	1382806784	13145834	11755362	13517390	11559613	11209388	11188946	12201550	10823776	13440125	10561355	12748627	12492199	0.511831	1.95377	1400818240	1371252864	0.0307751	1.02156	3.6171e+07	1386035552	2766	7
106	Nicotinic acid	107 Nicotinic acid	C6H5NO2	[M-H]-	5.5	7.5	15	0.2	122.025	122.023	-12.7	S20745	6.67	6.44	6.91	0.47	29285	37043	34531	30467	28321	38991	38244	3758	3552	2679	3982	5906	3939	7553	4159	9658	6790	5476	5052	0.825017	1.2121	33164	34110.8	-0.0406106	0.972243	25626	33637.4	0	7
107	O-Phosphoethanolamine	108 O-Phosphoethanolamine	C2H8NO4P	[M+H]+	11.4	13.4	15	0.2	142.026	142.026	-1.9	S20771	12.65	12.64	12.76	0.11	12401434	13328109	9328684	6262074	8936980	11661796	16238872	943014	33726	384983	30025	1467310	80162	2557275	128167	494262	53922	256117	37744	0.436159	2.29274	1.28648e+07	1.04857e+07	0.295005	1.22689	1.62668e+06	1.16752e+07	33	7
108	Ornithine	109 Ornithine	C5H12N2O2	[M+H]+	17	19	15	0.2	133.097	133.097	-1.2	S20755	17.61	17.58	17.78	0.2	12073507	8248827	6408647	5888570	9764365	8216642	7323571	483063	221669	1828224	326348	918069	322575	1078376	295187	8408421	1037930	3395146	706475	0.145426	6.87635	10161167	7520359	0.434193	1.35115	4.76537e+06	8840763	82	7
109	Orotic acid	110 Orotic acid	C5H4N2O4	[M-H]-	6.7	8.7	15	0.2	155.01	155.009	-4.7	S20752	7.49	7.38	7.66	0.27	253899	183453	589052	191769	159291	92625	207548	0	1904	2464	2035	2274	0	2844	2486	0	0	2490	2713	0.850056	1.17639	218676	248057	-0.181877	0.881555	14802.5	233366	0	7
110	Orotidylic acid	111 Orotidylic acid	C10H13N2O11P	[M+H]+	0	30	15	0.2	369.033	369.028	-14.6	S20773	4.54	4.51	4.54	0.03	10000	10000	10000	10000	10000	10000	10000	0	0	0	0	0	0	0	0	0	0	0	0	NA	NA	10000	10000	0	1	10000	10000	0	0
111	Oxidized glutathione	112 Oxidized glutathione	C20H32N6O12S2	[M+H]+	13.5	15.5	15	0.2	613.159	613.158	-2.7	S20730	14.53	14.53	14.61	0.09	7680226	3.8213e+06	3.8213e+06	3.8213e+06	9609805	3.8213e+06	3.8213e+06	1520961	82140	1778238	77530	1499953	325910	1576116	229940	7262712	369058	365749	156880	0.738879	1.3534	5.75076e+06	4.979e+06	0.207897	1.155	3.8213e+06	5.36488e+06	8	2
112	Oxoadipic acid	113 Oxoadipic acid	C6H8O5	[M-H]-	7.5	9.5	15	0.2	159.03	159.03	-0.6	S20747	7.66	7.55	7.9	0.35	19385.8	19385.8	19385.8	19385.8	19385.8	19385.8	19385.8	2584	2507	3002	2726	3386	2992	2923	2481	5269	3264	3171	3238	NA	NA	19385.8	19385.8	0	1	19385.8	19385.8	0	0
113	Oxoglutaric acid	114 Oxoglutaric acid	C5H6O5	[M-H]-	10.8	14.8	15	0.2	145.014	145.013	-6.5	S20745	12.65	12.41	12.69	0.29	2582245	874759	1048987	2551584	661373	314588	123702	10692	10716	16859	14104	14709	10388	14752	9524	13769	11305	16133	13653	0.39793	2.51301	1728502	940047	0.878718	1.83874	49151	1.33427e+06	6	7
114	Palmitic acid	115 Palmitic acid	C16H32O2	[M-H]-	1.6	3.6	15	0.2	255.233	255.233	-1.4	S20750	2.66	2.56	2.69	0.14	643120896	659601536	59585708	47445240	43876476	635920896	772835200	26470520	23080002	13768458	11305452	6089864	5932225	4813920	3679003	5397618	3252510	3894593	2386143	0.265154	3.7714	651361216	311932704	1.06222	2.08815	27527577	481646960	3793	7
115	Pantothenic acid	116 Pantothenic acid	C9H17NO5	[M+H]+	5.1	7.1	15	0.2	220.118	220.118	-1.6	S20728	6.08	5.91	6.3	0.4	88239168	95182168	114981344	101787848	87518040	92752360	135060768	26528	24548	87695	26044	58223	21308	35624	14022	69102	18978	17076	19910	0.354189	2.82335	91710668	106420072	-0.214609	0.86178	114764	99065370	325	7
116	Phenol	117 Phenol	C6H6O	[M-H]-	2.1	4.1	15	0.2	93.0346	93.0335	-11.7	S20774	3.45	3.2	3.49	0.29	5.93174e+06	5.93174e+06	5.93174e+06	5.93174e+06	5.93174e+06	5.93174e+06	5.93174e+06	1794796	1916913	2084110	1952659	1735897	2126861	1898552	2096287	1986736	1815241	2081948	2196963	NA	NA	5.93174e+06	5.93174e+06	0	1	5.93174e+06	5.93174e+06	0	0
117	Phosphocreatine	118 Phosphocreatine	C4H10N3O5P	[M-H]-	11.2	13.2	15	0.2	210.029	210.028	-3.5	S20756	12.23	12.12	12.46	0.34	12210.8	12210.8	12210.8	12210.8	12210.8	14801	12210.8	0	0	0	0	6151	0	2692	0	0	0	0	0	0.576132	1.73571	12210.8	12728.8	-0.0599446	0.959301	12210.8	12469.8	0	1
118	Phosphoenolpyruvic acid	119 Phosphoenolpyruvic acid	C3H5O6P	[M-H]-	13.6	15.6	15	0.2	166.975	166.974	-4.2	S20732	14.59	14.5	14.77	0.28	18440346	10144963	7344330	2136122	2091659	7129809	4355048	14383	0	51733	3127	19638	2532	676179	19086	1134526	24648	46669	15290	0.0210221	47.569	1.42927e+07	4.61139e+06	1.632	3.09942	511953	9.45202e+06	1394	7
119	Phosphoribosyl pyrophosphate	120 Phosphoribosyl pyrophosphate	C5H13O14P3	[M-H]-	15	18	15	0.2	388.945	388.942	-7.3	S20743	15.35	15.26	15.57	0.31	10506.2	10506.2	10506.2	10506.2	10506.2	10506.2	10506.2	2025	0	0	0	0	0	0	0	0	0	0	0	NA	NA	10506.2	10506.2	0	1	10506.2	10506.2	0	0
120	Phosphorylcholine	121 Phosphorylcholine	C5H14NO4P	[M+H]+	10	13	15	0.2	184.073	184.073	-2.3	S20740	11.68	11.6	11.71	0.11	1223895552	1163987328	1079283200	932122752	1076519552	1095218176	1101292160	15723845	215489	17082382	332864	22405438	236731	36377556	517803	98060072	938676	2907153	213975	0.0553503	18.0667	1193941440	1056887168	0.175911	1.12968	48762996	1125414304	22969	7
121	Phosphoserine	122 Phosphoserine	C3H8NO6P	[M+H]+	11.5	13.5	15	0.2	186.016	186.016	-2.7	S20771	13.42	13.19	13.46	0.27	47735	44379	27541	22782	14907.5	30198	32120	0	0	0	0	5762	0	6268	0	4152	1680	0	1768	0.0110735	90.3059	46057	25509.7	0.852375	1.80547	14907.5	35783.3	6	6
122	Pipecolic acid	123 Pipecolic acid	C6H11NO2	[M+H]+	7.5	9.5	15	0.2	130.086	130.086	-0.4	S20752	8.81	8.71	8.96	0.26	10922375	11736647	33902132	9276035	13385323	8843608	9958601	78010	65336	95719	56568	62231	57255	65577	59836	73402	59470	77200	66483	0.659212	1.51696	11329511	1.50731e+07	-0.411894	0.751636	214272	1.32013e+07	27	7
123	Propionylcarnitine	124 Propionylcarnitine	C10H19NO4	[M+H]+	5.2	7.2	15	0.2	218.139	218.138	-1.3	S20748	6.5	6.28	6.75	0.47	15739531	17780988	14530694	4078502	8502007	10020588	9835757	14715	9671	11613	10613	9467	10638	10672	11710	9862	9912	11133	10233	0.0492626	20.2994	1.67603e+07	9.39351e+06	0.835308	1.78424	42559.8	1.30769e+07	474	7
124	Pyruvic acid	125 Pyruvic acid	C3H4O3	[M-H]-	5.5	7.5	15	0.2	87.0088	87.0077	-12.3	S20764	5.88	5.65	6.09	0.44	1740276	529777	357105	1076237	727871	492966	195686	14147	12900	11956	9937	22050	15171	19787	15775	29470	21219	19440	16942	0.227374	4.39804	1.13503e+06	569973	0.99376	1.99137	62198.5	852500	7	7
125	Ribose 1-phosphate	126 Ribose 1-phosphate	C5H11O8P	[M-H]-	11	12.4	15	0.2	229.012	229.012	-1.2	S20738	12.02	11.97	12.08	0.11	16690309	19033952	6307080	16867586	19350758	18529462	17717530	683331	11034	2549634	21792	2017983	29791	1942528	41867	1413166	42643	159771	19275	0.625805	1.59794	1.78621e+07	1.57545e+07	0.181142	1.13378	2.2432e+06	1.68083e+07	30	7
126	Saccharopine	127 Saccharopine	C11H20N2O6	[M-H]-	11	14	15	0.2	275.125	275.125	0.1	S20725	12.58	12.44	12.69	0.25	562660	93008	81566	53081	112620	44827	88074	6281	0	0	0	6292	0	9130	0	34506	0	0	0	0.102032	9.8008	327834	76033.6	2.10826	4.3117	24052.2	201934	9	7
127	S-Adenosylhomocysteine	128 S-Adenosylhomocysteine	C14H20N6O5S	[M-H]-	8.6	10.6	15	0.2	383.114	383.115	0.5	S20770	9.85	9.82	9.98	0.16	3909098	3271726	2784935	2678613	2309904	2103828	3507656	7227	0	13334	0	7360	0	6926	0	46295	0	4027	0	0.0912271	10.9617	3590412	2.67699e+06	0.423539	1.34121	31292.2	3.1337e+06	46	7
128	S-Adenosylmethionine	129 S-Adenosylmethionine	C15H22N6O5S	[M+H]+	10.7	12.7	15	0.2	399.144	399.144	-1.5	S20737	12.35	12.24	12.43	0.19	5173942	7133782	3370823	6132488	5324746	8306855	5135072	578150	30638	1192000	67252	769861	53454	608956	47834	1449810	70244	195558	40423	0.742348	1.34708	6153862	5.654e+06	0.122221	1.08841	1286045	5.90393e+06	9	7
129	Sarcosine	130 Sarcosine	C3H7NO2	[M+H]+	11.2	12	15	0.2	90.055	90.0553	3.8	S20768	11.2	11.2	11.27	0.07	26389068	34980628	22259878	21273092	21105058	20273588	28045696	416400	96675	760860	116639	380384	88109	438756	130594	377432	103129	399700	121967	0.055856	17.9032	30684848	2.25915e+07	0.441749	1.35825	867661	2.66382e+07	648	7
130	Succinic acid	131 Succinic acid	C4H6O4	[M-H]-	11.3	13.3	15	0.2	117.019	117.018	-9.7	S20748	12.31	12.07	12.32	0.26	1563342	8073102	9651016	1811627	14099610	3740350	13267553	71547	49549	43249	55220	57435	47347	69228	49014	53515	56804	60982	59545	0.447883	2.23273	4818222	8.51403e+06	-0.821342	0.565915	178359	6.66613e+06	26	7
131	Taurine	132 Taurine	C2H7NO3S	[M-H]-	10.2	12.2	15	0.2	124.007	124.006	-9.6	S20728	11.36	11.26	11.38	0.11	383122496	376486528	369737152	316933376	361941312	379901824	360935200	1090478	18251	6714271	39242	3115840	33962	2240169	43667	3263036	53143	1605194	34643	0.280994	3.5588	379804512	3.5789e+08	0.0857417	1.06123	4572974	3.68847e+08	1393	7
132	Thymidine	133 Thymidine	C10H14N2O5	[M-H]-	3.5	5.5	15	0.2	241.083	241.083	0.4	S20734	4.36	4.11	4.59	0.48	262717	421098	280746	262689	314880	266078	477790	13944	12107	8651	10355	10647	16100	11874	15024	18061	15349	21148	18101	0.798012	1.25311	341908	320437	0.0935671	1.06701	52840.2	331172	0	7
133	Uracil	134 Uracil	C4H4N2O2	[M+H]+	5.4	7.4	15	0.2	113.035	113.035	1.3	S20755	6.62	6.39	6.86	0.47	12120775	10821508	9606780	10657822	10957053	12814982	13395751	10198	14972	9594	22636	9435	11863	8656	9277	14799	8874	9805	9275	0.990511	1.00958	1.14711e+07	1.14865e+07	-0.00192749	0.998665	44846	1.14788e+07	12	7
134	Ureidopropionic acid	135 Ureidopropionic acid	C4H8N2O3	[M-H]-	10.4	12.4	15	0.2	131.046	131.045	-9.3	S20742	11.57	11.48	11.7	0.22	6091986	7145900	5051049	2889472	966238	4195291	5763231	21053	9887	43451	8655	17995	7968	34296	13667	274649	10158	123273	15461	0.106642	9.3772	6618943	3.77306e+06	0.810867	1.75427	155128	5.196e+06	85	7
135	Ureidosuccinic acid	136 Ureidosuccinic acid	C5H8N2O5	[M-H]-	12.8	14.8	15	0.2	175.036	175.036	0.9	S20734	13.83	13.61	14.02	0.41	11802.8	13947	19560	18760	15730	11802.8	11802.8	0	0	0	0	0	1579	3179	0	0	0	2453	0	0.389458	2.56767	12874.9	15531.1	-0.270602	0.828974	11802.8	14203	0	4
136	Uric acid	137 Uric acid	C5H4N4O3	[M+H]+	8.8	10.8	15	0.2	169.036	169.035	-3.1	S20754	9.64	9.62	9.7	0.08	10000	10000	10000	10000	10000	10000	10000	0	0	0	0	0	0	0	0	0	0	0	0	NA	NA	10000	10000	0	1	10000	10000	0	0
137	Uridine	138 Uridine	C9H12N2O6	[M-H]-	5.5	7.5	15	0.2	243.062	243.062	-0.7	S20755	6.61	6.4	6.83	0.43	31902568	33737860	21678390	27526010	20117354	30276678	31643448	4794	2018	2444	2965	4782	2124	2988	2046	9081	4576	4922	1940	0.15046	6.64626	32820214	26248376	0.322356	1.25037	21170	29534295	245	7
138	Uridine 5'-diphosphate	139 Uridine 5'-diphosphate	C9H14N2O12P2	[M+H]+	12.4	14.4	15	0.2	405.01	405.008	-3.7	S20735	13.45	13.41	13.65	0.24	143471	64898	55284	45026.2	736269	118600	254937	15883	0	8104	0	16478	1925	14861	0	72560	2642	5333	2319	0.553279	1.80741	104184	242023	-1.216	0.430473	45026.2	173104	1	6
139	Uridine 5'-monophosphate	140 Uridine 5'-monophosphate	C9H13N2O9P	[M-H]-	11.2	13.2	15	0.2	323.029	323.029	0.6	S20745	12.14	12	12.32	0.32	1519578	551638	551638	551638	7634043	551638	598073	59910	2249	115823	2409	69161	3101	79266	4635	1803148	8911	14840	3097	0.708661	1.41111	1.03561e+06	1.97741e+06	-0.933131	0.52372	551638	1.50651e+06	4	3
140	Uridine diphosphate glucose	141 Uridine diphosphate glucose	C15H24N2O17P2	[M-H]-	12.4	14.4	15	0.2	565.048	565.048	0.6	S20745	13.46	13.35	13.48	0.13	648420	265545	146768	200349	7090446	458194	1181058	40557	0	16928	2134	50452	0	34787	0	359371	0	0	0	0.569128	1.75707	456982	1815363	-1.99005	0.251731	136057	1.13617e+06	8	7
141	Uridine diphosphate-N-acetylglucosamine	142 Uridine diphosphate-N-acetylglucosamine	C17H27N3O17P2	[M+H]+	11.2	13.2	15	0.2	608.089	608.087	-2.4	S20745	12.25	12.2	12.47	0.27	89639	46921	29202	55586	522264	88211	212107	7865	0	4650	0	10928	0	7981	0	35339	0	6758	0	0.490818	2.03742	68280	181474	-1.41023	0.376252	28380.2	124877	1	7
142	Uridine triphosphate	143 Uridine triphosphate	C9H15N2O15P3	[M-H]-	15	18	15	0.2	482.961	482.96	-2	S20756	15.39	15.28	15.51	0.24	10000	10000	10000	10000	10000	10000	10000	0	0	0	0	0	0	0	0	0	0	0	0	NA	NA	10000	10000	0	1	10000	10000	0	0
143	Valerylcarnitine	144 Valerylcarnitine	C12H23NO4	[M+H]+	3.6	5.7	15	0.2	246.17	246.169	-2.8	S20734	4.99	4.75	5.19	0.44	1836026	2544168	2637909	1319941	2069660	1536700	2846419	9545	10909	9634	12436	11867	11562	11857	11619	12202	12886	11566	10742	0.8472	1.18036	2190097	2.08213e+06	0.0729375	1.05186	44206.2	2.13611e+06	3	7
144	Xanthine	145 Xanthine	C5H4N4O2	[M-H]-	7.5	9.4	15	0.2	151.026	151.025	-6.3	S20742	8.44	8.32	8.5	0.18	99302096	115344168	102039496	74422088	67234632	88913864	100013408	20607	10784	56335	11340	29152	16826	25220	12669	188591	14734	72357	13489	0.15087	6.62822	107323132	8.65247e+07	0.310777	1.24038	128026	9.69239e+07	797	7
145	Xanthosine	146 Xanthosine	C10H12N4O6	[M-H]-	6.7	8.7	15	0.2	283.068	283.068	-2.5	S20742	7.76	7.64	7.81	0.17	809133	1006718	773896	485361	230110	432106	744808	0	0	0	0	0	0	0	0	0	0	0	0	0.0893516	11.1917	907926	533256	0.767745	1.70261	10000	720591	14	7
146	Xanthylic acid	147 Xanthylic acid	C10H13N4O9P	[M-H]-	11	13	15	0.2	363.035	363.032	-7	S20770	12	11.76	12.25	0.49	30236	46974	37160	71770	64822	64386	127860	0	2406	0	0	0	0	0	0	0	0	0	0	0.229968	4.34844	38605	73199.6	-0.923048	0.527394	10601.5	55902.3	0	7

## Sheet: WT vs Sdhb,c,d heart
	Skeleton_Metabolite	Metabolite	Formula	Ion Type	RT Start (min)	RT End (min)	m/z Tolerance (ppm)	RT Tolerance (min)	mz	obs_mz	ppm	winner	RT	RT_min	RT_max	RT_range	WT2 Heart	WT4 Heart	Sdh1 Heart	Sdh2 Heart	Sdh3 Heart	Sdh4 Heart	Sdh5 Heart	Blank_0	Blank_1	Blank_2	Blank_3	Blank_4	Blank_5	Blank_6	Blank_7	Blank_8	Blank_9	Blank_10	Blank_11	ttest_pval	1/pvalue	WT_Heart_Mean	Sdh_Heart_Mean	Log2FoldChange	LogFoldChange	blank_threshold	combined_mean	impact_score	Detection
0	1-Methylnicotinamide	1 1-Methylnicotinamide	C7H8N2O	[M+H]+	19	21	15	0.2	137.071	137.071	-2.5	S20740	19.25	19.09	19.38	0.29	1898050	2168724	2857839	2561751	1644291	2575496	2648864	27368	13957	76625	16631	42649	18125	65998	18405	409273	25772	199426	22604	0.290207	3.44582	2033387	2.45765e+06	-0.273394	0.827371	244208	2.24552e+06	9	7
1	2,3-Diphosphoglyceric acid	2 2,3-Diphosphoglyceric acid	C3H8O10P2	[M-H]-	12	15	15	0.2	264.952	264.951	-4.2	S20732	14.52	14.36	14.77	0.41	17971.8	17971.8	17971.8	17971.8	17971.8	17971.8	17971.8	3658	0	2591	1714	3548	2257	3815	1899	2548	2735	4714	2408	NA	NA	17971.8	17971.8	0	1	17971.8	17971.8	0	0
2	3-Hydroxybutyric acid	3 3-Hydroxybutyric acid	C4H8O3	[M-H]-	5.7	7.7	15	0.2	103.04	103.039	-10.4	S20730	6.63	6.54	6.85	0.31	2508387	2506548	1953249	1820344	1437074	1995922	2454092	7635	6437	8079	6241	8421	6004	5949	7447	7179	7638	5711	7081	0.0893983	11.1859	2.50747e+06	1.93214e+06	0.376034	1.29777	30955.5	2.2198e+06	32	7
3	3-Phosphoglyceric acid	4 3-Phosphoglyceric acid	C3H7O7P	[M-H]-	13	15	15	0.2	184.986	184.985	-3.1	S20732	13.98	13.74	14.2	0.46	3828494	4573802	1.92573e+06	2724772	1.92573e+06	3463904	1.92573e+06	54232	2127	1167777	8959	72628	4326	2226608	15777	3734579	70385	288368	17139	0.0223115	44.8199	4201148	2.39317e+06	0.81186	1.75547	1.92573e+06	3.29716e+06	259	4
4	4,5-Dihydroorotic acid	5 4,5-Dihydroorotic acid	C5H6N2O4	[M-H]-	7.5	9.5	15	0.2	157.025	157.025	-5.6	S20759	8.4	8.19	8.63	0.44	11583.2	11583.2	11583.2	11583.2	11583.2	11583.2	11583.2	0	2485	0	0	0	0	0	0	3848	0	0	0	NA	NA	11583.2	11583.2	0	1	11583.2	11583.2	0	0
5	4-Hydroxyproline	6 4-Hydroxyproline	C5H9NO3	[M+H]+	10.2	11.2	15	0.2	132.065	132.067	11.2	S20734	10.75	10.6	10.91	0.31	2107441	1644500	1068166	1033116	1357791	2599032	1962340	46028	21206	256718	20195	38493	20837	54144	22385	184000	22774	256785	22130	0.620566	1.61143	1.87597e+06	1604089	0.225883	1.16949	251424	1.74003e+06	3	7
6	5'-Methylthioadenosine	7 5'-Methylthioadenosine	C11H15N5O3S	[M+H]+	3	5	15	0.2	298.097	298.096	-3.8	S20730	4.12	3.89	4.21	0.32	5873552	7142110	4401732	4298368	4218168	1356599	4218744	55861	10024	111279	12672	73735	13055	61399	13462	130848	17249	32814	17423	0.0423594	23.6075	6507831	3.69872e+06	0.81515	1.75948	147455	5.10328e+06	212	7
7	5-Phosphoribosylamine	8 5-Phosphoribosylamine	C5H12NO7P	[M-H]-	11.5	13.5	15	0.2	228.028	228.026	-7.3	S20753	12.79	12.54	13.04	0.49	52853	50579	123076	31156	33205	28090	52687	2779	0	13744	0	4364	0	5825	0	3171	2773	4350	2886	0.951173	1.05133	51716	53642.8	-0.0527738	0.964081	19973	52679.4	0	7
8	6-Phosphogluconic acid	9 6-Phosphogluconic acid	C6H13O10P	[M-H]-	14	17	15	0.2	275.017	275.017	0.5	S20730	14.77	14.73	15	0.27	225152	204244	104347	263446	77943	79422	72814.5	13765	0	31264	8352	38122	11882	43623	11216	55541	16133	8771	12589	0.180418	5.54269	214698	119594	0.844158	1.79522	72814.5	167146	2	6
9	Acetoacetic acid	10 Acetoacetic acid	C4H6O3	[M-H]-	8.3	10.3	15	0.2	101.024	101.023	-11.1	S20728	9.69	9.45	9.94	0.49	3664312	3870784	2583186	4038054	4202644	4538618	3725220	11548	4695	8090	8876	12872	9911	12524	10640	19589	12330	8889	9828	0.932778	1.07207	3767548	3.81754e+06	-0.019019	0.986904	42448	3.79255e+06	4	7
10	Acetyl-CoA	11 Acetyl-CoA	C23H38N7O17P3S	[M+H]+	8	11	15	0.2	810.133	810.131	-3	S20758	9.42	9.37	9.67	0.3	31453	74781	53838	216784	110992	162704	13113.2	3065	0	4423	0	2547	0	2418	0	0	0	0	0	0.39124	2.55598	53117	111486	-1.06962	0.476444	13113.2	82301.6	0	6
11	Acetylcysteine	12 Acetylcysteine	C5H9NO3S	[M+H]+	6	8	15	0.2	164.038	164.037	-3	S20762	6.96	6.74	7.11	0.36	114494	139659	100628	98932	121772	119463	92413	0	0	2684	0	0	0	0	0	2392	0	0	0	0.146027	6.84807	127076	106642	0.252927	1.19162	11269	116859	1	7
12	Adenine	13 Adenine	C5H5N5	[M+H]+	5	7	15	0.2	136.062	136.062	-1.3	S20748	6.17	5.92	6.19	0.27	225239520	224751648	162648784	127285328	130998192	143795072	199570448	463925	175670	662335	283437	500660	266126	588716	347079	707918	347681	314498	312674	0.0223833	44.6762	224995584	1.5286e+08	0.55769	1.47191	1.25268e+06	1.88928e+08	12424	7
13	Adenosine	14 Adenosine	C10H13N5O4	[M+H]+	4.5	7	15	0.2	268.104	268.103	-3.5	S20766	5.8	5.75	5.89	0.14	286719648	160883280	78118448	112831952	140494016	269098304	155690864	1863065	219123	1797623	261578	637552	199831	2635058	572773	3839876	1069805	539638	438379	0.304676	3.28218	223801464	1.51247e+08	0.565316	1.47971	3.52858e+06	1.87524e+08	911	7
14	Adenosine diphosphate ribose	15 Adenosine diphosphate ribose	C15H23N5O14P2	[M-H]-	10.9	12.9	15	0.2	558.064	558.064	-0.2	S20768	11.89	11.76	11.98	0.22	15689958	11392383	3550530	28190156	23050934	33494710	2530112	18262	2793	75590	2761	13630	0	7473	0	5049	0	3411	0	0.685334	1.45914	1.35412e+07	1.81633e+07	-0.423673	0.745524	42242.2	1.58522e+07	31	7
15	Adenosine monophosphate	16 Adenosine monophosphate	C10H14N5O7P	[M+H]+	9.8	11.8	15	0.2	348.07	348.07	-2.5	S20770	10.69	10.64	10.78	0.14	113528104	104134856	51343748	116090248	87101400	214915152	93169600	4786760	78308	20293376	159742	2887010	108415	3940382	167596	9018532	190288	117262	69618	0.939513	1.06438	108831480	1.12524e+08	-0.0481372	0.967184	1.04643e+07	1.10678e+08	122	7
16	Adenosine triphosphate	17 Adenosine triphosphate	C10H16N5O13P3	[M-H]-	12.5	14.5	15	0.2	505.988	505.986	-5.5	S20738	13.35	13.22	13.59	0.37	213490	283830	282730	239610	220132	261932	54917.2	15667	0	23624	2354	36324	3447	43108	6943	25673	6545	10054	5930	0.623874	1.60289	248660	211864	0.231034	1.17368	54917.2	230262	0	6
17	Adenylsuccinic acid	18 Adenylsuccinic acid	C14H18N5O11P	[M-H]-	14.5	16.5	15	0.2	462.067	462.067	0.1	S20748	15.51	15.47	15.57	0.09	7244045	3441908	597968	3521362	2818686	6466724	3245084	134546	7788	1172100	36898	247252	22093	222533	25160	124105	22615	14782	10496	0.329648	3.03354	5.34298e+06	3.32996e+06	0.682137	1.60451	520092	4.33647e+06	21	7
18	ADP	19 ADP	C10H15N5O10P2	[M-H]-	11.1	13.1	15	0.2	426.022	426.022	0.4	S20748	12.05	12.05	12.16	0.11	9375672	6245986	4654918	5702492	5604647	9821194	1949373	334763	20930	1137794	41872	550017	41895	750499	64683	360757	63067	59846	41672	0.365072	2.73919	7810829	5.54652e+06	0.493892	1.40824	876949	6.67868e+06	26	7
19	Allantoin	20 Allantoin	C4H6N4O3	[M-H]-	9.3	11.3	15	0.2	157.037	157.036	-4.6	S20749	10.23	10.16	10.34	0.18	3868186	6777302	3221082	3161701	3065044	4363162	3257581	0	2223	0	0	2215	0	2818	0	3464	0	0	0	0.0791165	12.6396	5322744	3413714	0.640828	1.55922	12680	4368229	86	7
20	Aminoadipic acid	21 Aminoadipic acid	C6H11NO4	[M-H]-	5.9	7.9	15	0.2	160.061	160.061	-4	S20727	6.79	6.62	7.01	0.39	300955	242118	224752	269712	205632	190307	147301	7103	7632	6475	7138	7882	7050	13848	5037	7791	8549	5711	8712	0.144975	6.89776	271536	207541	0.387751	1.30835	33232	239539	2	7
21	Argininosuccinic acid	22 Argininosuccinic acid	C10H18N4O6	[M-H]-	12.5	14.5	15	0.2	289.115	289.115	0.5	S20742	13.64	13.58	13.73	0.15	228927	231199	137258	55501	61738	53556	154377	4067	0	8627	0	7516	0	12137	0	12944	0	10862	0	0.0134344	74.4357	230063	92486	1.31472	2.48754	24038.2	161274	30	7
22	Beta-Alanine	23 Beta-Alanine	C3H7NO2	[M+H]+	9.8	10.5	15	0.2	90.055	90.0553	3.8	S20770	10.38	10.17	10.48	0.31	997330	1101861	696185	590383	548906	440088	627576	35236	21663	52513	27260	31123	21362	32036	26243	73066	24384	34723	25649	0.00168305	594.158	1.0496e+06	580628	0.854148	1.80769	111314	815112	875	7
23	Betaine	24 Betaine	C5H11NO2	[M+H]+	7	8.2	15	0.2	118.086	118.086	-0.5	S20732	7.85	7.78	7.89	0.11	653486464	535113216	542926464	472048704	398424896	466355648	428030144	731498	680051	846101	770236	798594	732149	836132	757470	1642185	783471	1006600	774266	0.049275	20.2943	594299840	4.61557e+08	0.364682	1.2876	2.59969e+06	5.27929e+08	13795	7
24	Butyrylcarnitine	25 Butyrylcarnitine	C11H21NO4	[M+H]+	4.2	6.2	15	0.2	232.154	232.154	-1.4	S20748	5.63	5.4	5.84	0.44	3499302	4020973	1546065	2332190	2092133	12057691	3157760	5807	6579	7494	6720	6314	7197	6304	5355	6346	6316	6344	5106	0.890812	1.12257	3.76014e+06	4.23717e+06	-0.172315	0.887418	28970.5	3.99865e+06	5	7
25	Carbamoyl phosphate	26 Carbamoyl phosphate	CH4NO5P	[M-H]-	27	30	15	0.2	139.975	139.974	-7.4	S20758	27.01	27	27.23	0.23	53748	99768	136575	887400	37705	768639	87306	10114	2247	4678	2354	6482	1524	18373	1823	7502	2193	16071	3055	0.36302	2.75467	76758	383525	-2.32093	0.200138	29104	230142	3	7
26	Carnosine	27 Carnosine	C9H14N4O3	[M+H]+	10.6	12.6	15	0.2	227.114	227.113	-2.9	S20754	11.9	11.85	11.97	0.11	16635494	18012952	13614805	9006930	6601892	11237832	14788324	2020969	8994	2282112	10930	11098690	29212	1200102	11914	67360	12571	1415192	21993	0.0554296	18.0409	17324223	1.105e+07	0.64875	1.56781	4.55501e+06	1.41871e+07	401	7
27	CDP	28 CDP	C9H15N3O11P2	[M+H]+	13	15	15	0.2	404.026	404.024	-4.6	S20735	14.03	13.85	14.15	0.3	24287	17909.8	23229	17909.8	17909.8	22716	17909.8	2740	0	2851	0	6984	0	5780	2108	6524	2482	0	2170	0.682047	1.46617	21098.4	19934.8	0.0818391	1.05837	17909.8	20516.6	0	3
28	Choline	29 Choline	C5H14NO	[Cat]+	11	15	15	0.2	104.107	104.107	1.1	S20772	15	14.98	15	0.02	318543456	249310592	217660016	73077296	163161920	70331824	130458400	1126906	144602	1635322	241814	3863385	352762	2165605	341383	4554075	675420	737592	146231	0.0284381	35.1641	283927024	1.30938e+08	1.11664	2.16841	4.00627e+06	2.07432e+08	15817	7
29	cis-Aconitic acid	30 cis-Aconitic acid	C6H6O6	[M-H]-	14.1	16.1	15	0.2	173.009	173.008	-4.4	S20753	15.01	14.87	15.17	0.3	12051239	12025219	14495888	11931407	8550785	6197508	5037438	110273	17210	1318010	22884	327822	26285	390107	30036	190592	35273	98692	28405	0.38717	2.58285	12038229	9.24261e+06	0.381252	1.30247	658897	1.06404e+07	36	7
30	Citric acid	31 Citric acid	C6H8O7	[M-H]-	14.2	16.2	15	0.2	191.02	191.019	-2.8	S20753	15.21	15.03	15.44	0.41	147943152	158555680	192937056	162217296	125485352	152183840	85466960	7940970	425312	42140240	3180536	27244940	3437101	29568492	4645218	22860980	5210060	11670262	4338214	0.765416	1.30648	153249416	1.43658e+08	0.0932422	1.06676	4.06756e+07	1.48454e+08	207	7
31	Citrulline	32 Citrulline	C6H13N3O3	[M+H]+	10.9	12.9	15	0.2	176.103	176.103	-1	S20738	12.2	12.14	12.23	0.09	112668952	91390344	106058592	101211376	94282864	113353280	85703872	914975	312761	6557742	398749	812245	267202	730171	249914	1291938	286692	1360982	298094	0.852672	1.17278	102029648	1.00122e+08	0.0272295	1.01905	3.38037e+06	1.01076e+08	121	7
32	Creatine	33 Creatine	C4H9N3O2	[M+H]+	10	11.5	15	0.2	132.077	132.077	-1.9	S20753	10.97	10.9	11.04	0.14	3357528320	3515497984	3728164096	3302326016	3288435712	3087173888	3297581056	273939328	1140278	462387232	2259672	274794912	3910562	282833824	3015664	12721868	2237060	91209024	2465632	0.618562	1.61665	3436513152	3340736154	0.0407794	1.02867	353238764	3388624653	5635	7
33	Creatinine	34 Creatinine	C4H7N3O	[M+H]+	5.2	7.2	15	0.2	114.066	114.066	1.9	S20752	6.45	6.39	6.5	0.1	71751440	105909232	138726960	84735264	68770456	64833956	71177288	600013	377030	1150083	738130	941214	747819	905528	728477	518509	635206	639255	603891	0.90221	1.10839	88830336	8.56488e+07	0.0526197	1.03715	2.15629e+06	8.72396e+07	100	7
34	Cyclic AMP	35 Cyclic AMP	C10H12N5O6P	[M-H]-	5.8	7.8	15	0.2	328.045	328.044	-5	S20746	6.78	6.6	7.03	0.43	48437	48141	56038	31189	44014	38443	28775	0	0	0	1957	0	0	0	2804	0	0	0	0	0.34184	2.92534	48289	39691.8	0.282854	1.2166	11190.2	43990.4	0	7
35	Cytidine	36 Cytidine	C9H13N3O5	[M+H]+	7.1	9.1	15	0.2	244.093	244.092	-2.5	S20734	8.4	8.25	8.52	0.27	16940772	16354997	19822834	13234848	13107709	12599602	15997257	18903	8809	30473	11629	19278	11594	24345	10893	52947	16415	129983	18616	0.489115	2.04451	1.66479e+07	14952450	0.154957	1.11339	98471.2	1.58002e+07	36	7
36	Cytidine monophosphate	37 Cytidine monophosphate	C9H14N3O8P	[M+H]+	11.8	13.8	15	0.2	324.059	324.059	-1.6	S20755	12.85	12.73	13.1	0.37	403358	425953	428601	754635	545848	846396	302892	35217	2420	34060	2854	27714	3419	39812	3214	165692	6131	11911	2790	0.382836	2.61209	414656	575674	-0.47334	0.720295	93808.5	495165	2	7
37	Cytidine triphosphate	38 Cytidine triphosphate	C9H16N3O14P3	[M-H]-	15	20	15	0.2	481.977	481.971	-11.9	S20753	15.03	15.03	15.28	0.25	10000	10000	10000	10000	10000	10000	10000	0	0	0	0	0	0	0	0	0	0	0	0	NA	NA	10000	10000	0	1	10000	10000	0	0
38	Cytosine	39 Cytosine	C4H5N3O	[M+H]+	9	11	15	0.2	112.05	112.051	1.4	S20734	9.06	9	9.3	0.3	263300	258988	348983	274537	266212	258988	308441	90818	71805	113271	79846	68712	82013	81489	80866	75055	67927	93203	90947	0.328172	3.04718	261144	291432	-0.158315	0.896071	258988	276288	1	5
39	D-2-Hydroxyglutaric acid	40 D-2-Hydroxyglutaric acid	C5H8O5	[M-H]-	11.6	13.6	15	0.2	147.03	147.029	-6.1	S20726	12.32	12.23	12.53	0.3	7775926	9766649	9523695	10142067	9390019	11873844	9286959	279542	42214	189208	40491	703530	37924	606324	32187	470206	31717	105549	36272	0.243351	4.10929	8.77129e+06	1.00433e+07	-0.195375	0.873346	653791	9.4073e+06	44	7
40	D-Glucose	41 D-Glucose	C6H12O6	[M-H]-	9	11	15	0.2	179.056	179.055	-4.5	S20755	11.01	10.76	11.03	0.27	47066.5	76826	47066.5	69920	47066.5	47066.5	47066.5	13377	4853	7968	4090	15895	7471	17651	8996	29522	16627	12879	8937	0.390762	2.5591	61946.2	51637.2	0.262606	1.19964	47066.5	56791.7	0	2
41	D-Glyceraldehyde 3-phosphate	42 D-Glyceraldehyde 3-phosphate	C3H7O6P	[M-H]-	13	14	15	0.2	168.991	168.99	-3.3	S20748	13.18	13.05	13.35	0.3	116129	155855	169809	100047	132507	132864	72188.2	17345	0	53435	4532	26400	5219	34933	3812	60216	13649	22414	6798	0.644939	1.55053	135992	121483	0.162767	1.11943	72188.2	128738	0	6
42	Dihydrofolic acid	43 Dihydrofolic acid	C19H21N7O6	[M+H]+	13	16	15	0.2	444.163	444.161	-3.2	S20740	13.09	13	13.14	0.14	31362.2	31362.2	31362.2	31362.2	31362.2	31362.2	31362.2	0	0	0	2105	0	0	0	0	81374	1970	0	0	NA	NA	31362.2	31362.2	0	1	31362.2	31362.2	0	0
43	Dihydroxyacetone phosphate	44 Dihydroxyacetone phosphate	C3H7O6P	[M-H]-	12	13	15	0.2	168.991	168.99	-3.9	S20765	12.34	12.11	12.44	0.34	44760	198288	96739	100259	288972	101314	282057	4137	0	11004	0	4515	0	7901	0	10428	0	13022	0	0.571243	1.75057	121524	173868	-0.516753	0.698943	22751.8	147696	0	7
44	D-Ribose 5-phosphate	45 D-Ribose 5-phosphate	C5H11O8P	[M-H]-	12.4	13.8	15	0.2	229.012	229.012	-0.4	S20753	12.7	12.56	12.88	0.31	13917821	12235769	16464506	7520894	8216827	6654500	16084603	100878	3760	2103516	6285	175158	7291	218553	5753	266431	6737	175509	7491	0.593268	1.68558	13076795	10988266	0.251045	1.19007	779340	1.20325e+07	24	7
45	D-Sedoheptulose 7-phosphate	46 D-Sedoheptulose 7-phosphate	C7H15O10P	[M-H]-	12.2	14.2	15	0.2	289.033	289.033	0	S20726	13.31	13.15	13.32	0.17	3278016	5182024	5201596	1810447	1212468	690877	1754249	109386	3510	153280	7788	104204	8434	161684	9856	333466	15784	65657	10509	0.199947	5.00132	4230020	2.13393e+06	0.987153	1.98227	255890	3.18197e+06	32	7
46	dTDP	47 dTDP	C10H16N2O11P2	[M-H]-	11	13	15	0.2	401.016	401.022	15.1	S20727	11.99	11.89	12.23	0.34	12082	11961	17627	11961	14423	11961	13408	0	0	3078	0	0	0	0	0	4766	0	0	0	0.338309	2.95588	12021.5	13876	-0.206975	0.866352	11961	12948.8	0	4
47	FAD	48 FAD	C27H33N9O15P2	[M+H]+	7.6	9.6	15	0.2	786.164	786.164	-1	S20748	8.64	8.49	8.84	0.35	2537922	1828124	2405228	1367601	1678604	1316693	764521	4794	0	22574	0	3748	0	6831	2533	17311	2546	0	0	0.223611	4.47205	2183023	1.50653e+06	0.535099	1.44904	25084.2	1.84478e+06	12	7
48	Folic acid	49 Folic acid	C19H19N7O6	[M+H]+	13	16	15	0.2	442.147	442.145	-4.4	S20750	13.97	13.82	14	0.19	10000	10000	10000	10000	10000	10000	10000	0	0	0	0	0	0	0	0	0	0	0	0	NA	NA	10000	10000	0	1	10000	10000	0	0
49	Fructose 1,6-bisphosphate	50 Fructose 1,6-bisphosphate	C6H14O12P2	[M-H]-	14.1	16.1	15	0.2	338.989	338.989	-0.5	S20726	15.14	15.03	15.37	0.34	83163.2	142606	83163.2	83163.2	83163.2	83163.2	83163.2	24050	2718	29451	7228	54051	11301	67755	8618	53757	10436	12167	11121	0.117387	8.51885	112885	83163.2	0.440831	1.35739	83163.2	98023.9	1	1
50	Fructose 6-phosphate	51 Fructose 6-phosphate	C6H13O9P	[M-H]-	12.6	13.5	15	0.2	259.022	259.022	-0.6	S20758	13.17	12.92	13.42	0.5	909278	3921900	2170272	28697244	17486558	8806106	1550578	110390	3920	328854	11661	97664	12659	364392	28716	2069014	41896	492805	35140	0.327995	3.04882	2.41559e+06	1.17422e+07	-2.28125	0.205719	909278	7.07887e+06	105	6
51	Fumaric acid	52 Fumaric acid	C4H4O4	[M-H]-	12.2	14.2	15	0.2	115.004	115.002	-10.3	S20748	13.09	13.05	13.13	0.08	24269400	30364960	22741004	22936888	24682182	24143496	28936584	598679	24967	1100709	57279	809017	43173	895826	64040	1176233	77259	570773	32724	0.336837	2.96879	27317180	2.4688e+07	0.145997	1.10649	1.37267e+06	2.60026e+07	85	7
52	Glucose 6-phosphate	53 Glucose 6-phosphate	C6H13O9P	[M-H]-	13.6	14.4	15	0.2	259.022	259.022	-0.2	S20758	13.79	13.74	13.93	0.19	2147782	8496684	5603486	52540216	31876098	18323336	5001987	657018	10923	1300314	21620	407196	16606	1062468	37684	2755869	59137	1512278	53273	0.30139	3.31796	5322233	2.2669e+07	-2.09062	0.23478	1.9836e+06	1.39956e+07	198	7
53	Glutathione	54 Glutathione	C10H17N3O6S	[M+H]+	10	13	15	0.2	308.091	308.09	-2.2	S20745	11.33	11.19	11.44	0.26	785707	785707	785707	785707	785707	1763084	1413391	153799	87388	102563	72519	489078	358720	378274	228510	627660	217873	210642	175803	0.390633	2.55995	785707	1.10672e+06	-0.494226	0.709943	785707	946213	3	2
54	Glycerol 3-phosphate	55 Glycerol 3-phosphate	C3H9O6P	[M-H]-	11.5	13	15	0.2	171.006	171.006	-4.7	S20748	11.94	11.88	12.06	0.18	8803362	13797606	17053598	21338314	23346390	53725244	12779764	12656	3793	181763	3369	27485	4609	71737	3842	98290	4750	60675	7897	0.292703	3.41643	11300484	25648662	-1.1825	0.440588	130216	18474573	143	7
55	Glycine	56 Glycine	C2H5NO2	[M+H]+	10.7	12.7	15	0.2	76.0393	76.0399	7.8	S20742	11.96	11.91	12.01	0.1	3639342	3625150	3117701	2997145	2510564	2848263	2708191	234081	72206	231996	93058	192631	60571	253383	76602	459609	78202	247808	86184	0.00666251	150.094	3632246	2.83637e+06	0.356815	1.2806	531583	3.23431e+06	622	7
56	Guanidoacetic acid	57 Guanidoacetic acid	C3H7N3O2	[M+H]+	10.7	12.7	15	0.2	118.061	118.061	1.7	S20737	12.02	11.94	12.03	0.1	22936474	20726680	19053996	15957849	12131049	17578290	13194283	321539	10603	384118	15612	422444	12994	567130	17741	550226	27143	167905	19268	0.039164	25.5337	21831577	1.55831e+07	0.486435	1.40098	639181	1.87073e+07	669	7
57	Guanine	58 Guanine	C5H5N5O	[M+H]+	7.7	9.7	15	0.2	152.057	152.057	-0.6	S20751	9.04	8.79	9.08	0.29	6038040	6024024	4955159	2910318	3163219	3709109	6469928	177672	63649	101229	52731	321980	64878	286865	87158	266544	105212	130358	57501	0.165717	6.03439	6031032	4.24155e+06	0.507814	1.42189	438944	5.13629e+06	44	7
58	Guanosine	59 Guanosine	C10H13N5O5	[M+H]+	7.7	9.7	15	0.2	284.099	284.099	-1.2	S20751	9.04	8.95	9.06	0.12	3980046	4005452	3102938	1724138	1915360	2310513	4275840	86550	14942	30864	11206	163400	13314	138003	26813	118156	35930	42591	12137	0.150161	6.6595	3992749	2.66576e+06	0.582837	1.49779	183476	3.32925e+06	33	7
59	Guanosine diphosphate	60 Guanosine diphosphate	C10H15N5O11P2	[M-H]-	13.8	15.8	15	0.2	442.017	442.015	-4.2	S20766	14.86	14.8	15	0.2	115434	115434	115434	115434	115434	115434	115434	81205	17796	15585	0	77076	13966	118233	29658	30471	12107	15860	9781	NA	NA	115434	115434	0	1	115434	115434	0	0
60	Guanosine monophosphate	61 Guanosine monophosphate	C10H14N5O8P	[M+H]+	12.6	14.6	15	0.2	364.065	364.064	-2.4	S20745	13.66	13.59	13.69	0.11	7777786	7164326	7076510	6800411	6271604	7095578	4233003	894687	31182	822851	22838	972943	41375	859320	35810	1250330	48682	37919	13247	0.254017	3.93674	7471056	6.29542e+06	0.247009	1.18674	1267796	6.88324e+06	32	7
61	Guanosine triphosphate	62 Guanosine triphosphate	C10H16N5O14P3	[M-H]-	15	17	15	0.2	521.983	521.979	-9.2	S20771	16.19	16.02	16.35	0.33	14689.2	14689.2	14689.2	14689.2	14689.2	14689.2	14689.2	2813	0	2232	0	5760	0	5333	0	2619	0	0	0	NA	NA	14689.2	14689.2	0	1	14689.2	14689.2	0	0
62	Homocysteine	63 Homocysteine	C4H9NO2S	[M-H]-	7.3	9.3	15	0.2	134.028	134.027	-9.9	S20732	8.39	8.26	8.58	0.32	10000	10000	10000	10000	10000	10000	10000	0	0	0	0	0	0	0	0	0	0	0	0	NA	NA	10000	10000	0	1	10000	10000	0	0
63	Hypotaurine	64 Hypotaurine	C2H7NO2S	[M+H]+	10	12	15	0.2	110.027	110.027	1.6	S20750	11.3	11.14	11.48	0.34	4180907	3819667	4060992	3795245	2958067	3500865	3189328	3537	0	44981	1718	4143	0	6460	0	90631	0	24513	0	0.209026	4.7841	4000287	3.5009e+06	0.192378	1.14265	53995.8	3.75059e+06	21	7
64	Hypoxanthine	65 Hypoxanthine	C5H4N4O	[M+H]+	5.8	7.8	15	0.2	137.046	137.046	-1.4	S20752	6.89	6.86	6.97	0.11	857511488	836756608	877576704	492529312	550085824	428540192	850207168	927608	151351	1778923	259738	1790334	262755	1583969	268639	2362312	286803	1042267	275568	0.243045	4.11447	847134048	639787840	0.404997	1.32409	2.75757e+06	743460944	4050	7
65	Inosine	66 Inosine	C10H12N4O5	[M+H]+	6.4	8.4	15	0.2	269.088	269.087	-3.1	S20756	7.65	7.52	7.71	0.19	77623280	82827264	64653392	52999668	62905744	55896880	89769208	84701	5160	287614	39281	466075	22064	220541	19991	293202	35084	145553	27247	0.229962	4.34854	80225272	6.5245e+07	0.29819	1.2296	421628	7.27351e+07	389	7
66	Inosinic acid	67 Inosinic acid	C10H13N4O8P	[M+H]+	11.4	13.4	15	0.2	349.054	349.053	-2.8	S20753	12.48	12.43	12.53	0.1	73809608	74855904	111658192	84801216	76053016	37580284	45938972	118114	5766	8138910	179771	971010	52319	584957	42553	873645	43707	199895	38031	0.894887	1.11746	74332756	71206336	0.0619925	1.04391	2.82217e+06	72769546	85	7
67	L-Acetylcarnitine	68 L-Acetylcarnitine	C9H17NO4	[M+H]+	6.3	8.3	15	0.2	204.123	204.123	-2.1	S20753	7.57	7.47	7.63	0.16	1902027904	1813612416	2449445888	1385097856	751386304	783745856	871015616	61584	16833	336403	15723	79919	16279	33873	18855	35442	16270	67106	18474	0.308824	3.23809	1857820160	1248138304	0.573833	1.48847	189190	1552979232	7485	7
68	L-Alanine	69 L-Alanine	C3H7NO2	[M+H]+	10.6	11.2	15	0.2	90.055	90.0554	4.9	S20750	11.05	10.92	11.11	0.19	59382588	67086128	67206232	61675876	58899684	58086840	58779504	4228069	386479	7856768	462612	3964502	454227	4325248	436766	2130181	415782	1971399	416298	0.536974	1.86229	63234358	6.09296e+07	0.0535647	1.03783	6.77208e+06	6.2082e+07	120	7
69	L-Arginine	70 L-Arginine	C6H14N4O2	[M+H]+	18.5	21	15	0.2	175.119	175.119	-2	S20742	20.32	20.27	20.44	0.17	133301032	150205248	112855064	105198880	1.02803e+08	1.02803e+08	1.02803e+08	43822720	9608353	64682304	13673643	51984516	11046417	65768420	14066018	40882512	10162093	67164376	18310762	0.00120887	827.217	141753140	1.05293e+08	0.428977	1.34628	1.02803e+08	1.23523e+08	137563	4
70	L-Asparagine	71 L-Asparagine	C4H8N2O3	[M+H]+	10.3	12.3	15	0.2	133.061	133.06	-2	S20742	11.59	11.53	11.65	0.12	6891600	6139365	6772868	5393358	5614376	5423963	5341321	88606	36568	241181	51451	117983	31958	173531	44215	471059	41471	299028	51002	0.163235	6.12612	6.51548e+06	5.70918e+06	0.190589	1.14123	422013	6.11233e+06	43	7
71	L-Aspartic acid	72 L-Aspartic acid	C4H7NO4	[M-H]-	10.8	12.8	15	0.2	132.03	132.029	-8.6	S20726	11.9	11.84	11.93	0.1	118045304	137621248	115356016	95196968	79048520	90177072	116774144	6761399	409631	7846642	415322	9606767	317102	10254307	408697	3814051	301191	2191668	365005	0.0849565	11.7707	127833276	99310544	0.364245	1.28721	1.06829e+07	113571910	1721	7
72	L-Carnitine	73 L-Carnitine	C7H16NO3	[Cat]+	8.3	10.3	15	0.2	162.113	162.112	-2.3	S20738	9.72	9.66	9.76	0.1	2539035904	2695833344	1956538752	2524250112	2739036416	2773039360	2401652736	1016090	89707	8068715	114047	1119472	135996	920282	127045	2199269	140324	939985	135877	0.603732	1.65636	2617434624	2478903475	0.0784514	1.05588	3.7617e+06	2548169050	4457	7
73	L-Cystathionine	74 L-Cystathionine	C7H14N2O4S	[M+H]+	12.2	14.2	15	0.2	223.075	223.074	-2.7	S20734	13.45	13.39	13.49	0.11	292887	292887	745007	292887	292887	292887	292887	311864	8840	45114	6961	64239	8467	67336	6329	321190	10471	263833	16904	0.576132	1.73571	292887	383311	-0.388171	0.764098	292887	338099	1	1
74	L-Cysteine	75 L-Cysteine	C3H7NO2S	[M+H]+	13	17	15	0.2	122.027	122.027	-0.2	S20732	13.16	13	13.41	0.41	20094.8	20094.8	20094.8	20094.8	20094.8	20094.8	20094.8	3528	0	6096	3219	4823	0	3885	2370	7663	2356	3965	2474	NA	NA	20094.8	20094.8	0	1	20094.8	20094.8	0	0
75	L-Cystine	76 L-Cystine	C6H12N2O4S2	[M-H]-	11.7	13.7	15	0.2	239.017	239.016	-1.2	S20742	12.82	12.66	12.89	0.23	142385	91141	73110	73110	73110	73110	73110	4933	2403	18899	24017	7664	6186	21663	19928	37929	29728	55758	23332	0.0234722	42.6036	116763	73110	0.675443	1.59709	73110	94936.5	6	2
76	L-Glutamic acid	77 L-Glutamic acid	C5H9NO4	[M+H]+	10	13	15	0.2	148.06	148.06	-2.3	S20732	11.58	11.55	11.67	0.12	199214128	191959648	155518624	174488032	183157664	171022160	143314816	9307202	190482	8703409	267403	10431036	184148	13915606	261864	4097238	305322	3489251	472810	0.055028	18.1726	195586888	1.655e+08	0.240976	1.18179	1.29164e+07	1.80544e+08	3877	7
77	L-Glutamine	78 L-Glutamine	C5H10N2O3	[M+H]+	10.1	12.1	15	0.2	147.076	147.076	-2.9	S20761	11.41	11.34	11.49	0.15	486776512	494005408	557033152	472960320	509138400	464998176	462759360	24699470	247029	38112228	302216	18794046	344037	28781210	347491	23650632	371824	10453531	412727	0.924894	1.0812	490390960	4.93378e+08	-0.00876066	0.993946	3.66391e+07	4.91884e+08	535	7
78	L-Histidine	79 L-Histidine	C6H9N3O2	[M+H]+	9.9	11.9	15	0.2	156.077	156.077	-1.6	S20755	10.87	10.7	11.1	0.4	14262801	21905946	29356468	18571608	14930161	13327375	19706322	3242732	1610403	8308776	2114726	3496591	2042865	4609564	2038377	16114255	1969967	5969912	1751332	0.838598	1.19247	1.80844e+07	1.91784e+07	-0.0847378	0.942956	13327375	1.86314e+07	24	6
79	L-Isoleucine	80 L-Isoleucine	C6H13NO2	[M+H]+	6	7.5	15	0.2	132.102	132.102	-0.8	S20755	7.39	7.34	7.45	0.11	49760488	63635500	68085232	48473188	43571916	34725232	40026832	913210	633937	909443	658638	631308	580309	686373	613618	940584	634066	890529	742603	0.38751	2.58058	56697994	46976480	0.271359	1.20694	2.21865e+06	51837237	161	7
80	L-Kynurenine	81 L-Kynurenine	C10H12N2O3	[M+H]+	6	8	15	0.2	209.092	209.091	-2.7	S20725	7.34	7.19	7.49	0.29	178404	152684	134059	133257	183624	104990	97089	25096	17666	22828	19434	17077	17601	21154	18735	22707	18679	19516	18612	0.24139	4.14267	165544	130604	0.342018	1.26753	69776.2	148074	1	7
81	L-Lactic acid	82 L-Lactic acid	C3H6O3	[M-H]-	6.2	8.2	15	0.2	89.0244	89.0233	-12.6	S20738	7.07	6.95	7.09	0.14	368746464	632287040	667995136	681052800	502414240	483380960	294676576	1878594	1892093	2090108	1915271	2437937	2179054	2090169	2267710	2359727	2282838	2543015	2212691	0.860654	1.16191	500516752	5.25904e+08	-0.071381	0.951727	6.5473e+06	5.1321e+08	627	7
82	L-Leucine	83 L-Leucine	C6H13NO2	[M+H]+	7.5	9	15	0.2	132.102	132.102	0	S20755	7.46	7.45	7.71	0.26	34016244	38243404	44937420	30292544	34825888	25507722	29383276	688002	498700	665355	537011	438130	421123	497084	458796	666548	468941	656517	548254	0.604803	1.65343	36129824	32989370	0.131189	1.0952	1.64612e+06	34559597	63	7
83	L-Lysine	84 L-Lysine	C6H14N2O2	[M+H]+	18	20	15	0.2	147.113	147.113	-2.1	S20755	19.28	19.27	19.4	0.14	45032528	51497080	37581512	38991128	27124516	35431628	26181634	4485235	544161	11534503	1358863	7359984	985856	10861432	1254992	20509420	2540215	11298882	1608648	0.0249224	40.1246	48264804	3.30621e+07	0.545794	1.45982	1.85955e+07	4.06634e+07	2382	7
84	L-Malic acid	85 L-Malic acid	C4H6O5	[M-H]-	12.2	14.2	15	0.2	133.014	133.013	-7.1	S20730	13.07	13.07	13.12	0.05	214938736	258535744	202638832	202525792	227230128	223008352	265514624	9496203	1145254	16048600	2164771	12544180	1920988	13892914	2507332	16743709	2332988	9173757	1914776	0.600277	1.6659	236737240	2.24184e+08	0.0786063	1.056	22481368	2.3046e+08	405	7
85	L-Methionine	86 L-Methionine	C5H11NO2S	[M+H]+	6.8	8.8	15	0.2	150.058	150.058	-0.8	S20747	8.06	7.99	8.14	0.15	82626368	73192408	70267056	55068340	60475404	43070308	55858844	95395	25457	160423	23887	79918	28573	79170	24700	265260	19358	149753	35813	0.0429665	23.2739	77909388	5.6948e+07	0.452152	1.36808	256927	6.74287e+07	2147	7
86	L-Phenylalanine	87 L-Phenylalanine	C9H11NO2	[M+H]+	5.6	7.6	15	0.2	166.086	166.086	-1.5	S20755	6.8	6.74	6.82	0.08	66587664	81826704	79625864	59146968	62539464	49085176	51509492	903240	571865	929620	585141	581029	578401	592058	567590	1292404	764392	818043	673661	0.221065	4.52356	74207184	6.03814e+07	0.297455	1.22897	2224361	6.72943e+07	374	7
87	L-Proline	88 L-Proline	C5H9NO2	[M+H]+	7.9	9.9	15	0.2	116.071	116.071	0	S20732	9.22	9.18	9.26	0.08	221976288	264479648	217760384	149486880	159273536	128384400	153758000	3642470	3001865	4038035	2874487	2916080	3028056	3439826	3118966	4281350	2656546	4660549	3518350	0.0311178	32.136	243227968	161732640	0.588698	1.50389	10304145	202480304	9786	7
88	L-Serine	89 L-Serine	C3H7NO3	[M+H]+	10.8	12.8	15	0.2	106.05	106.05	2.2	S20744	12.03	12.01	12.09	0.08	14450742	10603758	13819758	9776545	9141098	8812997	9828984	1258746	474094	1634419	615956	1208801	427708	1519186	392335	1649722	469364	1196504	540010	0.272567	3.66883	12527250	1.02759e+07	0.285808	1.21909	2.85671e+06	1.14016e+07	51	7
89	L-Threonine	90 L-Threonine	C4H9NO3	[M-H]-	9.5	11.5	15	0.2	118.051	118.05	-9	S20732	10.78	10.72	10.85	0.13	5431780	5045553	8262370	5942062	4993882	2677374	4248421	158064	82972	138043	101008	147442	78155	164430	83635	293342	75047	253423	104767	0.993248	1.0068	5.23867e+06	5.22482e+06	0.00381779	1.00265	430082	5.23174e+06	5	7
90	L-Tryptophan	91 L-Tryptophan	C11H12N2O2	[M+H]+	6.8	8.8	15	0.2	205.097	205.1	14.8	S20742	8.43	8.18	8.48	0.3	13349039	12700289	9833942	7603978	10068399	6083524	7994324	92852	53513	108934	66844	74190	64578	71176	64154	111057	49552	92464	76289	0.0131165	76.2397	13024664	8.31683e+06	0.64714	1.56606	241401	1.06707e+07	1274	7
91	L-Tyrosine	92 L-Tyrosine	C9H11NO3	[M+H]+	8.2	10.2	15	0.2	182.081	182.081	-2	S20742	9.46	9.37	9.49	0.12	40676936	36580636	37844320	24098420	29575826	29652112	29221480	725587	372142	835576	378678	396709	350108	491543	343098	948480	400677	688325	432883	0.076793	13.022	38628786	3.00784e+07	0.360947	1.28427	1.60095e+06	3.43536e+07	575	7
92	L-Valine	93 L-Valine	C5H11NO2	[M+H]+	8.3	9.2	15	0.2	118.086	118.086	0.4	S20755	8.94	8.87	8.96	0.09	52031772	61608072	66924440	48571256	41704072	42877248	47901800	1025503	645041	1049933	671682	563800	604288	716959	639211	984017	559288	964292	789502	0.408069	2.45057	56819922	4.95958e+07	0.19618	1.14566	2313379	5.32078e+07	149	7
93	N6-Acetyl-L-lysine	94 N6-Acetyl-L-lysine	C8H16N2O3	[M+H]+	1.9	3.9	15	0.2	189.123	189.122	-8.3	S20737	2.95	2.88	2.98	0.1	734889	2327999	568050	568050	568050	1114192	568050	195943	179247	211715	189560	173742	208512	172351	169727	185682	177737	177889	190095	0.122092	8.19055	1531444	677278	1.17707	2.26117	568050	1.10436e+06	20	3
94	N-Acetylglutamic acid	95 N-Acetylglutamic acid	C7H11NO5	[M+H]+	10.3	12.3	15	0.2	190.071	190.071	-2.1	S20755	10.67	10.57	10.91	0.34	100722	92965	77811	70557	70557	70557	70557	9918	10569	25905	10877	14382	10277	30456	14410	70136	17260	17407	10631	0.000550742	1815.73	96843.5	72007.8	0.427502	1.3449	70557	84425.6	206	3
95	N-Acetylglutamine	96 N-Acetylglutamine	C7H12N2O4	[M-H]-	6.8	8.8	15	0.2	187.072	187.072	-3.9	S20745	7.83	7.62	8.07	0.45	145742	161622	107582	93916	77951	86925	67081	3034	3282	4617	3271	3074	2293	3874	6472	5426	2532	3856	4735	0.00280592	356.39	153682	86691	0.825994	1.77276	21616.5	120186	76	7
96	N-Acetyl-L-alanine	97 N-Acetyl-L-alanine	C5H9NO3	[M+H]+	6	7	15	0.2	132.065	132.065	-0.2	S20747	6.39	6.2	6.63	0.44	627589	694870	924419	456965	461096	246091	395682	20667	21092	23744	17824	18310	17591	24264	24691	24248	22534	19993	20585	0.429175	2.33005	661230	496851	0.412339	1.33084	73885.8	579040	2	7
97	N-Acetyl-L-methionine	98 N-Acetyl-L-methionine	C7H13NO3S	[M+H]+	3	5	15	0.2	192.069	192.069	-1.5	S20745	4.07	3.93	4.21	0.28	626179	870637	1015112	362727	473282	138306	513348	2670	0	0	0	0	0	0	0	0	0	0	2638	0.366686	2.72713	748408	500555	0.580296	1.49516	11327	624482	3	7
98	N-Acetyl-L-phenylalanine	99 N-Acetyl-L-phenylalanine	C11H13NO3	[M+H]+	2.8	4	15	0.2	208.097	208.096	-2	S20752	3.28	3.22	3.31	0.1	462816	462816	462816	462816	462816	462816	462816	165895	150314	152326	160909	117932	125858	135138	152688	160658	153970	167187	168388	NA	NA	462816	462816	0	1	462816	462816	0	0
99	N-Acetylornithine	100 N-Acetylornithine	C7H14N2O3	[M+H]+	8.6	10.6	15	0.2	175.108	175.107	-1.3	S20737	9.89	9.84	10.02	0.18	6775432	6775825	7031058	6498954	5719054	5641568	3955826	47013	22140	82703	26637	36045	20028	38009	24519	38216	22460	39415	28982	0.300665	3.32596	6.77563e+06	5769292	0.23196	1.17443	116542	6.27246e+06	25	7
100	N-Acetylserine	101 N-Acetylserine	C5H9NO4	[M-H]-	7.5	8.5	15	0.2	146.046	146.045	-6	S20732	7.97	7.84	8	0.16	1582671	1229887	1710898	1155739	978792	1028166	916518	22614	19001	31123	31008	27596	26628	24956	29880	26097	32396	34433	28924	0.380013	2.63149	1406279	1.15802e+06	0.280219	1.21438	93664	1.28215e+06	4	7
101	NAD	102 NAD	C21H28N7O14P2	[Cat]+	9.9	11.9	15	0.2	664.116	664.115	-2.4	S20770	10.98	10.78	11.19	0.4	171577	29692.5	160494	228543	279293	820542	29692.5	17027	0	0	0	20534	0	20919	0	20290	0	0	0	0.418356	2.39031	100635	303713	-1.59358	0.331348	29692.5	202174	1	5
102	NADH	103 NADH	C21H29N7O14P2	[M-H]-	9.5	11.5	15	0.2	664.117	664.114	-4.7	S20745	10.55	10.36	10.62	0.25	10000	10000	10000	10000	10000	10000	10000	0	0	0	0	0	0	0	0	0	0	0	0	NA	NA	10000	10000	0	1	10000	10000	0	0
103	NADP	104 NADP	C21H29N7O17P3	[Cat]+	12.7	14.7	15	0.2	744.083	744.081	-2.5	S20763	13.81	13.68	13.89	0.21	23555	36924	21796	68441	278802	258269	21796	5445	0	3653	0	5379	0	11270	2759	12979	3019	2680	0	0.347336	2.87906	30239.5	129821	-2.10202	0.232933	21796	80030.1	1	5
104	NADPH	105 NADPH	C21H30N7O17P3	[M-H]-	13	15	15	0.2	744.084	744.076	-10.7	S20748	14.33	14.23	14.57	0.34	11265	10000	10000	10000	10000	10000	10000	0	0	0	0	0	0	0	0	0	0	0	0	0.117387	8.51885	10632.5	10000	0.0884809	1.06325	10000	10316.2	0	1
105	Niacinamide	106 Niacinamide	C6H6N2O	[M+H]+	3.3	5.3	15	0.2	123.055	123.055	-1.5	S20730	4.43	4.4	4.5	0.11	1488247680	1452343808	1561145728	1401746176	1367310592	1232631296	1280341504	13145834	11755362	13517390	11559613	11209388	11188946	12201550	10823776	13440125	10561355	12748627	12492199	0.335617	2.97958	1470295744	1368635059	0.103369	1.07428	3.6171e+07	1419465402	4544	7
106	Nicotinic acid	107 Nicotinic acid	C6H5NO2	[M-H]-	5.5	7.5	15	0.2	122.025	122.023	-12.7	S20745	6.67	6.44	6.91	0.47	25626	25626	25626	25626	25626	25626	25626	3758	3552	2679	3982	5906	3939	7553	4159	9658	6790	5476	5052	NA	NA	25626	25626	0	1	25626	25626	0	0
107	O-Phosphoethanolamine	108 O-Phosphoethanolamine	C2H8NO4P	[M+H]+	11.4	13.4	15	0.2	142.026	142.026	-1.9	S20771	12.65	12.64	12.76	0.11	4752944	5098688	3045753	2656497	2189038	3073755	2401876	943014	33726	384983	30025	1467310	80162	2557275	128167	494262	53922	256117	37744	0.000722961	1383.2	4925816	2.67338e+06	0.881696	1.84254	1.62668e+06	3.7996e+06	9684	7
108	Ornithine	109 Ornithine	C5H12N2O2	[M+H]+	17	19	15	0.2	133.097	133.097	-1.2	S20755	17.61	17.58	17.78	0.2	5125052	6575680	6165430	6298348	4.76537e+06	4.76537e+06	4.76537e+06	483063	221669	1828224	326348	918069	322575	1078376	295187	8408421	1037930	3395146	706475	0.516306	1.93683	5850366	5.35198e+06	0.128455	1.09312	4.76537e+06	5.60117e+06	12	4
109	Orotic acid	110 Orotic acid	C5H4N2O4	[M-H]-	6.7	8.7	15	0.2	155.01	155.009	-4.7	S20752	7.49	7.38	7.66	0.27	68469	60933	48283	44173	33098	41126	53975	0	1904	2464	2035	2274	0	2844	2486	0	0	2490	2713	0.0208827	47.8866	64701	44131	0.551996	1.46611	14802.5	54416	4	7
110	Orotidylic acid	111 Orotidylic acid	C10H13N2O11P	[M+H]+	0	30	15	0.2	369.033	369.028	-14.6	S20773	4.54	4.51	4.54	0.03	10000	10000	10000	10000	10000	10000	49601	0	0	0	0	0	0	0	0	0	0	0	0	0.576132	1.73571	10000	17920.2	-0.841587	0.558029	10000	13960.1	0	1
111	Oxidized glutathione	112 Oxidized glutathione	C20H32N6O12S2	[M+H]+	13.5	15.5	15	0.2	613.159	613.158	-2.7	S20730	14.53	14.53	14.61	0.09	20675030	19435672	21239774	21429906	20722538	21692662	18935148	1520961	82140	1778238	77530	1499953	325910	1576116	229940	7262712	369058	365749	156880	0.437879	2.28373	20055351	2.0804e+07	-0.0528741	0.964014	3.8213e+06	2.04297e+07	48	7
112	Oxoadipic acid	113 Oxoadipic acid	C6H8O5	[M-H]-	7.5	9.5	15	0.2	159.03	159.03	-0.6	S20747	7.66	7.55	7.9	0.35	19385.8	19385.8	19385.8	19385.8	19385.8	19385.8	19385.8	2584	2507	3002	2726	3386	2992	2923	2481	5269	3264	3171	3238	NA	NA	19385.8	19385.8	0	1	19385.8	19385.8	0	0
113	Oxoglutaric acid	114 Oxoglutaric acid	C5H6O5	[M-H]-	10.8	14.8	15	0.2	145.014	145.013	-6.5	S20745	12.65	12.41	12.69	0.29	722292	1327031	1479905	1275799	1448683	3266893	632868	10692	10716	16859	14104	14709	10388	14752	9524	13769	11305	16133	13653	0.463725	2.15645	1.02466e+06	1.62083e+06	-0.661585	0.632183	49151	1.32275e+06	5	7
114	Palmitic acid	115 Palmitic acid	C16H32O2	[M-H]-	1.6	3.6	15	0.2	255.233	255.233	-1.4	S20750	2.66	2.56	2.69	0.14	64257700	54453252	183545728	376601728	116602736	275455360	83732064	26470520	23080002	13768458	11305452	6089864	5932225	4813920	3679003	5397618	3252510	3894593	2386143	0.160086	6.24664	59355476	2.07188e+08	-1.80348	0.286482	27527577	1.33271e+08	2906	7
115	Pantothenic acid	116 Pantothenic acid	C9H17NO5	[M+H]+	5.1	7.1	15	0.2	220.118	220.118	-1.6	S20728	6.08	5.91	6.3	0.4	120735064	133649400	152185248	141845696	121130368	135094992	115531384	26528	24548	87695	26044	58223	21308	35624	14022	69102	18978	17076	19910	0.632232	1.5817	127192232	1.33158e+08	-0.0661235	0.955201	114764	1.30175e+08	216	7
116	Phenol	117 Phenol	C6H6O	[M-H]-	2.1	4.1	15	0.2	93.0346	93.0335	-11.7	S20774	3.45	3.2	3.49	0.29	5.93174e+06	5.93174e+06	5.93174e+06	5.93174e+06	5.93174e+06	5.93174e+06	5.93174e+06	1794796	1916913	2084110	1952659	1735897	2126861	1898552	2096287	1986736	1815241	2081948	2196963	NA	NA	5.93174e+06	5.93174e+06	0	1	5.93174e+06	5.93174e+06	0	0
117	Phosphocreatine	118 Phosphocreatine	C4H10N3O5P	[M-H]-	11.2	13.2	15	0.2	210.029	210.028	-3.5	S20756	12.23	12.12	12.46	0.34	12210.8	18752	12909	17098	12210.8	41013	17551	0	0	0	0	6151	0	2692	0	0	0	0	0	0.628389	1.59137	15481.4	20156.3	-0.380701	0.768064	12210.8	17818.9	0	5
118	Phosphoenolpyruvic acid	119 Phosphoenolpyruvic acid	C3H5O6P	[M-H]-	13.6	15.6	15	0.2	166.975	166.974	-4.2	S20732	14.59	14.5	14.77	0.28	542394	964587	511953	511953	511953	1124628	511953	14383	0	51733	3127	19638	2532	676179	19086	1134526	24648	46669	15290	0.631979	1.58233	753490	634488	0.247997	1.18756	511953	693989	1	3
119	Phosphoribosyl pyrophosphate	120 Phosphoribosyl pyrophosphate	C5H13O14P3	[M-H]-	15	18	15	0.2	388.945	388.942	-7.3	S20743	15.35	15.26	15.57	0.31	10506.2	10951	10506.2	10506.2	10506.2	10506.2	10506.2	2025	0	0	0	0	0	0	0	0	0	0	0	0.117387	8.51885	10728.6	10506.2	0.0302174	1.02117	10506.2	10617.4	0	1
120	Phosphorylcholine	121 Phosphorylcholine	C5H14NO4P	[M+H]+	10	13	15	0.2	184.073	184.073	-2.3	S20740	11.68	11.6	11.71	0.11	546963072	645280704	469778848	382893664	373673312	445331424	363157888	15723845	215489	17082382	332864	22405438	236731	36377556	517803	98060072	938676	2907153	213975	0.00775603	128.932	596121888	4.06967e+08	0.550695	1.46479	48762996	5.01544e+08	94721	7
121	Phosphoserine	122 Phosphoserine	C3H8NO6P	[M+H]+	11.5	13.5	15	0.2	186.016	186.016	-2.7	S20771	13.42	13.19	13.46	0.27	17390	14907.5	14907.5	14907.5	14907.5	14907.5	14907.5	0	0	0	0	5762	0	6268	0	4152	1680	0	1768	0.117387	8.51885	16148.8	14907.5	0.115384	1.08326	14907.5	15528.1	0	1
122	Pipecolic acid	123 Pipecolic acid	C6H11NO2	[M+H]+	7.5	9.5	15	0.2	130.086	130.086	-0.4	S20752	8.81	8.71	8.96	0.26	12544129	14781256	16579436	9904818	8679161	10053495	8852426	78010	65336	95719	56568	62231	57255	65577	59836	73402	59470	77200	66483	0.310485	3.22077	1.36627e+07	1.08139e+07	0.337359	1.26344	214272	1.22383e+07	50	7
123	Propionylcarnitine	124 Propionylcarnitine	C10H19NO4	[M+H]+	5.2	7.2	15	0.2	218.139	218.138	-1.3	S20748	6.5	6.28	6.75	0.47	9485343	19286346	15243319	15539526	26540146	23050006	4741135	14715	9671	11613	10613	9467	10638	10672	11710	9862	9912	11133	10233	0.714479	1.39962	1.43858e+07	1.70228e+07	-0.242821	0.845091	42559.8	1.57043e+07	26	7
124	Pyruvic acid	125 Pyruvic acid	C3H4O3	[M-H]-	5.5	7.5	15	0.2	87.0088	87.0077	-12.3	S20764	5.88	5.65	6.09	0.44	264273	800264	710771	370449	291882	413753	163278	14147	12900	11956	9937	22050	15171	19787	15775	29470	21219	19440	16942	0.524134	1.90791	532268	390027	0.448582	1.3647	62198.5	461148	1	7
125	Ribose 1-phosphate	126 Ribose 1-phosphate	C5H11O8P	[M-H]-	11	12.4	15	0.2	229.012	229.012	-1.2	S20738	12.02	11.97	12.08	0.11	30120046	29753600	23827888	18271732	18043396	16865382	21182668	683331	11034	2549634	21792	2017983	29791	1942528	41867	1413166	42643	159771	19275	0.00464263	215.395	29936823	1.96382e+07	0.608257	1.52442	2.2432e+06	2.47875e+07	8139	7
126	Saccharopine	127 Saccharopine	C11H20N2O6	[M-H]-	11	14	15	0.2	275.125	275.125	0.1	S20725	12.58	12.44	12.69	0.25	24052.2	24052.2	24052.2	24052.2	24052.2	24052.2	24052.2	6281	0	0	0	6292	0	9130	0	34506	0	0	0	NA	NA	24052.2	24052.2	0	1	24052.2	24052.2	0	0
127	S-Adenosylhomocysteine	128 S-Adenosylhomocysteine	C14H20N6O5S	[M-H]-	8.6	10.6	15	0.2	383.114	383.115	0.5	S20770	9.85	9.82	9.98	0.16	873732	742944	969924	267796	265292	234800	521847	7227	0	13334	0	7360	0	6926	0	46295	0	4027	0	0.191294	5.22755	808338	451932	0.838854	1.78863	31292.2	630135	6	7
128	S-Adenosylmethionine	129 S-Adenosylmethionine	C15H22N6O5S	[M+H]+	10.7	12.7	15	0.2	399.144	399.144	-1.5	S20737	12.35	12.24	12.43	0.19	3602599	2973804	2027672	3682245	3110267	4410242	3254488	578150	30638	1192000	67252	769861	53454	608956	47834	1449810	70244	195558	40423	0.990091	1.01001	3.2882e+06	3.29698e+06	-0.00384765	0.997337	1286045	3.29259e+06	3	7
129	Sarcosine	130 Sarcosine	C3H7NO2	[M+H]+	11.2	12	15	0.2	90.055	90.0553	3.8	S20768	11.2	11.2	11.27	0.07	35118428	36379372	36365868	37948052	33073502	48907076	30724140	416400	96675	760860	116639	380384	88109	438756	130594	377432	103129	399700	121967	0.765901	1.30565	35748900	3.74037e+07	-0.0652832	0.955758	867661	3.65763e+07	50	7
130	Succinic acid	131 Succinic acid	C4H6O4	[M-H]-	11.3	13.3	15	0.2	117.019	117.018	-9.7	S20748	12.31	12.07	12.32	0.26	369955	1223074	640703	2448504	2388699	8585701	1671947	71547	49549	43249	55220	57435	47347	69228	49014	53515	56804	60982	59545	0.363202	2.75329	796514	3.14711e+06	-1.98226	0.253094	178359	1.97181e+06	21	7
131	Taurine	132 Taurine	C2H7NO3S	[M-H]-	10.2	12.2	15	0.2	124.007	124.006	-9.6	S20728	11.36	11.26	11.38	0.11	779014016	792235584	805584704	780974336	743458624	742159872	674581696	1090478	18251	6714271	39242	3115840	33962	2240169	43667	3263036	53143	1605194	34643	0.375234	2.665	785624800	7.49352e+08	0.0681972	1.04841	4572974	7.67488e+08	2144	7
132	Thymidine	133 Thymidine	C10H14N2O5	[M-H]-	3.5	5.5	15	0.2	241.083	241.083	0.4	S20734	4.36	4.11	4.59	0.48	410237	676993	260678	198536	216815	228286	492289	13944	12107	8651	10355	10647	16100	11874	15024	18061	15349	21148	18101	0.0697754	14.3317	543615	279321	0.960662	1.9462	52840.2	411468	11	7
133	Uracil	134 Uracil	C4H4N2O2	[M+H]+	5.4	7.4	15	0.2	113.035	113.035	1.3	S20755	6.62	6.39	6.86	0.47	2452836	2874956	2547600	2304726	2313524	1793689	2401752	10198	14972	9594	22636	9435	11863	8656	9277	14799	8874	9805	9275	0.164494	6.07926	2663896	2.27226e+06	0.229411	1.17236	44846	2.46808e+06	18	7
134	Ureidopropionic acid	135 Ureidopropionic acid	C4H8N2O3	[M-H]-	10.4	12.4	15	0.2	131.046	131.045	-9.3	S20742	11.57	11.48	11.7	0.22	688738	489675	915600	469858	394474	593982	515172	21053	9887	43451	8655	17995	7968	34296	13667	274649	10158	123273	15461	0.946086	1.05699	589206	577817	0.0281602	1.01971	155128	583512	1	7
135	Ureidosuccinic acid	136 Ureidosuccinic acid	C5H8N2O5	[M-H]-	12.8	14.8	15	0.2	175.036	175.036	0.9	S20734	13.83	13.61	14.02	0.41	11802.8	11802.8	11802.8	11802.8	11802.8	11802.8	11802.8	0	0	0	0	0	1579	3179	0	0	0	2453	0	NA	NA	11802.8	11802.8	0	1	11802.8	11802.8	0	0
136	Uric acid	137 Uric acid	C5H4N4O3	[M+H]+	8.8	10.8	15	0.2	169.036	169.035	-3.1	S20754	9.64	9.62	9.7	0.08	10000	186855	178820	10000	10000	10000	10000	0	0	0	0	0	0	0	0	0	0	0	0	0.4897	2.04207	98427.5	43764	1.16932	2.24905	10000	71095.8	0	2
137	Uridine	138 Uridine	C9H12N2O6	[M-H]-	5.5	7.5	15	0.2	243.062	243.062	-0.7	S20755	6.61	6.4	6.83	0.43	7485517	7418728	7795868	7801698	6755366	5980930	6021308	4794	2018	2444	2965	4782	2124	2988	2046	9081	4576	4922	1940	0.428445	2.33402	7.45212e+06	6871034	0.117124	1.08457	21170	7.16158e+06	18	7
138	Uridine 5'-diphosphate	139 Uridine 5'-diphosphate	C9H14N2O12P2	[M+H]+	12.4	14.4	15	0.2	405.01	405.008	-3.7	S20735	13.45	13.41	13.65	0.24	381159	272491	256596	47007	89092	253115	182017	15883	0	8104	0	16478	1925	14861	0	72560	2642	5333	2319	0.089501	11.1731	326825	165565	0.981117	1.97399	45026.2	246195	5	7
139	Uridine 5'-monophosphate	140 Uridine 5'-monophosphate	C9H13N2O9P	[M-H]-	11.2	13.2	15	0.2	323.029	323.029	0.6	S20745	12.14	12	12.32	0.32	3308736	4125315	4345082	9353492	6422553	7678586	1460702	59910	2249	115823	2409	69161	3101	79266	4635	1803148	8911	14840	3097	0.396005	2.52522	3.71703e+06	5852083	-0.654802	0.635163	551638	4.78455e+06	19	7
140	Uridine diphosphate glucose	141 Uridine diphosphate glucose	C15H24N2O17P2	[M-H]-	12.4	14.4	15	0.2	565.048	565.048	0.6	S20745	13.46	13.35	13.48	0.13	2408581	1051489	1073985	136057	184911	853928	721474	40557	0	16928	2134	50452	0	34787	0	359371	0	0	0	0.0623007	16.0512	1730035	594071	1.54209	2.91217	136057	1.16205e+06	54	6
141	Uridine diphosphate-N-acetylglucosamine	142 Uridine diphosphate-N-acetylglucosamine	C17H27N3O17P2	[M+H]+	11.2	13.2	15	0.2	608.089	608.087	-2.4	S20745	12.25	12.2	12.47	0.27	479565	521318	336272	434618	363637	485259	289007	7865	0	4650	0	10928	0	7981	0	35339	0	6758	0	0.103106	9.6988	500442	381759	0.390541	1.31088	28380.2	441100	6	7
142	Uridine triphosphate	143 Uridine triphosphate	C9H15N2O15P3	[M-H]-	15	18	15	0.2	482.961	482.96	-2	S20756	15.39	15.28	15.51	0.24	10000	10000	10000	10000	10000	10000	10000	0	0	0	0	0	0	0	0	0	0	0	0	NA	NA	10000	10000	0	1	10000	10000	0	0
143	Valerylcarnitine	144 Valerylcarnitine	C12H23NO4	[M+H]+	3.6	5.7	15	0.2	246.17	246.169	-2.8	S20734	4.99	4.75	5.19	0.44	628540	562238	247256	232248	279594	707828	695444	9545	10909	9634	12436	11867	11562	11857	11619	12202	12886	11566	10742	0.419254	2.38519	595389	432474	0.461219	1.3767	44206.2	513932	2	7
144	Xanthine	145 Xanthine	C5H4N4O2	[M-H]-	7.5	9.4	15	0.2	151.026	151.025	-6.3	S20742	8.44	8.32	8.5	0.18	60507624	61404456	65658604	44698808	42171212	34668420	46727320	20607	10784	56335	11340	29152	16826	25220	12669	188591	14734	72357	13489	0.16056	6.2282	60956040	4.67849e+07	0.381727	1.3029	128026	5.38705e+07	437	7
145	Xanthosine	146 Xanthosine	C10H12N4O6	[M-H]-	6.7	8.7	15	0.2	283.068	283.068	-2.5	S20742	7.76	7.64	7.81	0.17	99712	83487	110504	24972	39931	26477	75658	0	0	0	0	0	0	0	0	0	0	0	0	0.253083	3.95127	91599.5	55508.4	0.722634	1.65019	10000	73553.9	0	7
146	Xanthylic acid	147 Xanthylic acid	C10H13N4O9P	[M-H]-	11	13	15	0.2	363.035	363.032	-7	S20770	12	11.76	12.25	0.49	13580	17344	32893	37073	38618	98786	16993	0	2406	0	0	0	0	0	0	0	0	0	0	0.265567	3.76553	15462	44872.6	-1.53711	0.344576	10601.5	30167.3	0	7

## Sheet: WT vs Sdhd brain
	Skeleton_Metabolite	Metabolite	Formula	Ion Type	RT Start (min)	RT End (min)	m/z Tolerance (ppm)	RT Tolerance (min)	mz	obs_mz	ppm	winner	RT	RT_min	RT_max	RT_range	WT2 Brain	WT4 Brain	Sdhd1 Brain	Sdhd3 Brain	Sdhd5 Brain	Blank_0	Blank_1	Blank_2	Blank_3	Blank_4	Blank_5	Blank_6	Blank_7	Blank_8	Blank_9	Blank_10	Blank_11	ttest_pval	1/pvalue	WT_Brain_Mean	Het_Brain_Mean	Log2FoldChange	LogFoldChange	blank_threshold	combined_mean	impact_score	Detection
0	1-Methylnicotinamide	1 1-Methylnicotinamide	C7H8N2O	[M+H]+	19	21	15	0.2	137.071	137.071	-2.5	S20740	19.25	19.09	19.38	0.29	615044	438995	903384	823238	1674761	27368	13957	76625	16631	42649	18125	65998	18405	409273	25772	199426	22604	0.187354	5.33748	527020	1.13379e+06	-1.10523	0.464828	244208	830407	10	5
1	2,3-Diphosphoglyceric acid	2 2,3-Diphosphoglyceric acid	C3H8O10P2	[M-H]-	12	15	15	0.2	264.952	264.951	-4.2	S20732	14.52	14.36	14.77	0.41	17971.8	17971.8	17971.8	17971.8	17971.8	3658	0	2591	1714	3548	2257	3815	1899	2548	2735	4714	2408	NA	NA	17971.8	17971.8	0	1	17971.8	17971.8	0	0
2	3-Hydroxybutyric acid	3 3-Hydroxybutyric acid	C4H8O3	[M-H]-	5.7	7.7	15	0.2	103.04	103.039	-10.4	S20730	6.63	6.54	6.85	0.31	486486	497609	581621	239776	332873	7635	6437	8079	6241	8421	6004	5949	7447	7179	7638	5711	7081	0.475205	2.10435	492048	384757	0.354851	1.27885	30955.5	438402	1	5
3	3-Phosphoglyceric acid	4 3-Phosphoglyceric acid	C3H7O7P	[M-H]-	13	15	15	0.2	184.986	184.985	-3.1	S20732	13.98	13.74	14.2	0.46	1.92573e+06	1.92573e+06	1.92573e+06	1.92573e+06	1.92573e+06	54232	2127	1167777	8959	72628	4326	2226608	15777	3734579	70385	288368	17139	NA	NA	1.92573e+06	1.92573e+06	0	1	1.92573e+06	1.92573e+06	0	0
4	4,5-Dihydroorotic acid	5 4,5-Dihydroorotic acid	C5H6N2O4	[M-H]-	7.5	9.5	15	0.2	157.025	157.025	-5.6	S20759	8.4	8.19	8.63	0.44	11583.2	11583.2	11583.2	11583.2	11583.2	0	2485	0	0	0	0	0	0	3848	0	0	0	NA	NA	11583.2	11583.2	0	1	11583.2	11583.2	0	0
5	4-Hydroxyproline	6 4-Hydroxyproline	C5H9NO3	[M+H]+	10.2	11.2	15	0.2	132.065	132.067	11.2	S20734	10.75	10.6	10.91	0.31	251424	319683	251424	2307396	251424	46028	21206	256718	20195	38493	20837	54144	22385	184000	22774	256785	22130	0.515205	1.94098	285553	936748	-1.7139	0.304835	251424	611151	4	2
6	5'-Methylthioadenosine	7 5'-Methylthioadenosine	C11H15N5O3S	[M+H]+	3	5	15	0.2	298.097	298.096	-3.8	S20730	4.12	3.89	4.21	0.32	4727656	6201376	7424679	4363755	4545476	55861	10024	111279	12672	73735	13055	61399	13462	130848	17249	32814	17423	0.989508	1.0106	5464516	5.44464e+06	0.00525794	1.00365	147455	5.45458e+06	6	5
7	5-Phosphoribosylamine	8 5-Phosphoribosylamine	C5H12NO7P	[M-H]-	11.5	13.5	15	0.2	228.028	228.026	-7.3	S20753	12.79	12.54	13.04	0.49	23798	20510	19973	19973	19973	2779	0	13744	0	4364	0	5825	0	3171	2773	4350	2886	0.173139	5.77571	22154	19973	0.149516	1.1092	19973	21063.5	0	2
8	6-Phosphogluconic acid	9 6-Phosphogluconic acid	C6H13O10P	[M-H]-	14	17	15	0.2	275.017	275.017	0.5	S20730	14.77	14.73	15	0.27	118442	223244	745416	357947	739471	13765	0	31264	8352	38122	11882	43623	11216	55541	16133	8771	12589	0.0798161	12.5288	170843	614278	-1.84622	0.27812	72814.5	392560	18	5
9	Acetoacetic acid	10 Acetoacetic acid	C4H6O3	[M-H]-	8.3	10.3	15	0.2	101.024	101.023	-11.1	S20728	9.69	9.45	9.94	0.49	1096148	1111190	1354254	511286	713008	11548	4695	8090	8876	12872	9911	12524	10640	19589	12330	8889	9828	0.510811	1.95767	1103669	859516	0.360711	1.28406	42448	981592	2	5
10	Acetyl-CoA	11 Acetyl-CoA	C23H38N7O17P3S	[M+H]+	8	11	15	0.2	810.133	810.131	-3	S20758	9.42	9.37	9.67	0.3	64876	33512	15081	38580	34811	3065	0	4423	0	2547	0	2418	0	0	0	0	0	0.280519	3.56482	49194	29490.7	0.738224	1.66812	13113.2	39342.3	0	5
11	Acetylcysteine	12 Acetylcysteine	C5H9NO3S	[M+H]+	6	8	15	0.2	164.038	164.037	-3	S20762	6.96	6.74	7.11	0.36	130392	127923	128890	97551	126338	0	0	2684	0	0	0	0	0	2392	0	0	0	0.439369	2.27599	129158	117593	0.135329	1.09834	11269	123375	0	5
12	Adenine	13 Adenine	C5H5N5	[M+H]+	5	7	15	0.2	136.062	136.062	-1.3	S20748	6.17	5.92	6.19	0.27	200392384	197555328	238703552	118480072	132120792	463925	175670	662335	283437	500660	266126	588716	347079	707918	347681	314498	312674	0.517725	1.93153	198973856	163101472	0.286809	1.21994	1.25268e+06	181037664	427	5
13	Adenosine	14 Adenosine	C10H13N5O4	[M+H]+	4.5	7	15	0.2	268.104	268.103	-3.5	S20766	5.8	5.75	5.89	0.14	280360992	300192064	70059576	27908720	3.52858e+06	1863065	219123	1797623	261578	637552	199831	2635058	572773	3839876	1069805	539638	438379	0.00225457	443.544	290276528	3.38323e+07	3.10096	8.57987	3.52858e+06	1.62054e+08	616705	4
14	Adenosine diphosphate ribose	15 Adenosine diphosphate ribose	C15H23N5O14P2	[M-H]-	10.9	12.9	15	0.2	558.064	558.064	-0.2	S20768	11.89	11.76	11.98	0.22	467314	90347	210641	235420	90452	18262	2793	75590	2761	13630	0	7473	0	5049	0	3411	0	0.557393	1.79407	278830	178838	0.640738	1.55913	42242.2	228834	1	5
15	Adenosine monophosphate	16 Adenosine monophosphate	C10H14N5O7P	[M+H]+	9.8	11.8	15	0.2	348.07	348.07	-2.5	S20770	10.69	10.64	10.78	0.14	36091728	51839320	24224472	46809932	33834460	4786760	78308	20293376	159742	2887010	108415	3940382	167596	9018532	190288	117262	69618	0.445597	2.24418	43965524	34956288	0.330821	1.25773	1.04643e+07	39460906	111	5
16	Adenosine triphosphate	17 Adenosine triphosphate	C10H16N5O13P3	[M-H]-	12.5	14.5	15	0.2	505.988	505.986	-5.5	S20738	13.35	13.22	13.59	0.37	122713	138588	167580	229169	180439	15667	0	23624	2354	36324	3447	43108	6943	25673	6545	10054	5930	0.0895114	11.1718	130650	192396	-0.558366	0.679071	54917.2	161523	3	5
17	Adenylsuccinic acid	18 Adenylsuccinic acid	C14H18N5O11P	[M-H]-	14.5	16.5	15	0.2	462.067	462.067	0.1	S20748	15.51	15.47	15.57	0.09	1581804	2525858	2179792	3726262	1677067	134546	7788	1172100	36898	247252	22093	222533	25160	124105	22615	14782	10496	0.623968	1.60265	2053831	2527707	-0.299512	0.812527	520092	2290769	5	5
18	ADP	19 ADP	C10H15N5O10P2	[M-H]-	11.1	13.1	15	0.2	426.022	426.022	0.4	S20748	12.05	12.05	12.16	0.11	1971121	2717458	2524806	3467348	2727445	334763	20930	1137794	41872	550017	41895	750499	64683	360757	63067	59846	41672	0.311245	3.2129	2.34429e+06	2906533	-0.310149	0.806559	876949	2.62541e+06	10	5
19	Allantoin	20 Allantoin	C4H6N4O3	[M-H]-	9.3	11.3	15	0.2	157.037	157.036	-4.6	S20749	10.23	10.16	10.34	0.18	73223	97438	86790	75975	51344	0	2223	0	0	2215	0	2818	0	3464	0	0	0	0.453992	2.20268	85330.5	71369.7	0.25775	1.19561	12680	78350.1	0	5
20	Aminoadipic acid	21 Aminoadipic acid	C6H11NO4	[M-H]-	5.9	7.9	15	0.2	160.061	160.061	-4	S20727	6.79	6.62	7.01	0.39	102887	97641	116682	113334	121566	7103	7632	6475	7138	7882	7050	13848	5037	7791	8549	5711	8712	0.0189241	52.8426	100264	117194	-0.225095	0.855539	33232	108729	7	5
21	Argininosuccinic acid	22 Argininosuccinic acid	C10H18N4O6	[M-H]-	12.5	14.5	15	0.2	289.115	289.115	0.5	S20742	13.64	13.58	13.73	0.15	311206	329922	587359	92999	138045	4067	0	8627	0	7516	0	12137	0	12944	0	10862	0	0.829836	1.20506	320564	272801	0.232763	1.17508	24038.2	296682	0	5
22	Beta-Alanine	23 Beta-Alanine	C3H7NO2	[M+H]+	9.8	10.5	15	0.2	90.055	90.0553	3.8	S20770	10.38	10.17	10.48	0.31	170785	290051	189642	132956	111314	35236	21663	52513	27260	31123	21362	32036	26243	73066	24384	34723	25649	0.208514	4.79584	230418	144638	0.671812	1.59307	111314	187528	1	4
23	Betaine	24 Betaine	C5H11NO2	[M+H]+	7	8.2	15	0.2	118.086	118.086	-0.5	S20732	7.85	7.78	7.89	0.11	249760048	279194752	294961024	125501456	169355184	731498	680051	846101	770236	798594	732149	836132	757470	1642185	783471	1006600	774266	0.382371	2.61526	264477400	196605888	0.427838	1.34522	2.59969e+06	230541644	811	5
24	Butyrylcarnitine	25 Butyrylcarnitine	C11H21NO4	[M+H]+	4.2	6.2	15	0.2	232.154	232.154	-1.4	S20748	5.63	5.4	5.84	0.44	1372881	1072987	1682135	655521	1154095	5807	6579	7494	6720	6314	7197	6304	5355	6346	6316	6344	5106	0.891696	1.12146	1222934	1163917	0.0713584	1.05071	28970.5	1.19343e+06	1	5
25	Carbamoyl phosphate	26 Carbamoyl phosphate	CH4NO5P	[M-H]-	27	30	15	0.2	139.975	139.974	-7.4	S20758	27.01	27	27.23	0.23	48848	43247	59559	89833	50700	10114	2247	4678	2354	6482	1524	18373	1823	7502	2193	16071	3055	0.273352	3.65829	46047.5	66697.3	-0.534506	0.690395	29104	56372.4	0	5
26	Carnosine	27 Carnosine	C9H14N4O3	[M+H]+	10.6	12.6	15	0.2	227.114	227.113	-2.9	S20754	11.9	11.85	11.97	0.11	37917676	39358768	50871112	101270360	74780552	2020969	8994	2282112	10930	11098690	29212	1200102	11914	67360	12571	1415192	21993	0.143675	6.96013	38638222	7.56407e+07	-0.969134	0.510813	4.55501e+06	5.71394e+07	779	5
27	CDP	28 CDP	C9H15N3O11P2	[M+H]+	13	15	15	0.2	404.026	404.024	-4.6	S20735	14.03	13.85	14.15	0.3	22489	24303	33179	26315	24952	2740	0	2851	0	6984	0	5780	2108	6524	2482	0	2170	0.251628	3.97412	23396	28148.7	-0.266805	0.831158	17909.8	25772.3	0	5
28	Choline	29 Choline	C5H14NO	[Cat]+	11	15	15	0.2	104.107	104.107	1.1	S20772	15	14.98	15	0.02	441226112	537485120	611315392	427745760	630613632	1126906	144602	1635322	241814	3863385	352762	2165605	341383	4554075	675420	737592	146231	0.513067	1.94906	489355616	5.56558e+08	-0.185649	0.879253	4.00627e+06	5.22957e+08	1159	5
29	cis-Aconitic acid	30 cis-Aconitic acid	C6H6O6	[M-H]-	14.1	16.1	15	0.2	173.009	173.008	-4.4	S20753	15.01	14.87	15.17	0.3	3376960	3600337	4421704	6669528	6957434	110273	17210	1318010	22884	327822	26285	390107	30036	190592	35273	98692	28405	0.0929451	10.759	3.48865e+06	6016222	-0.78619	0.579874	658897	4.75244e+06	88	5
30	Citric acid	31 Citric acid	C6H8O7	[M-H]-	14.2	16.2	15	0.2	191.02	191.019	-2.8	S20753	15.21	15.03	15.44	0.41	72567032	76134864	83639288	116524824	115982848	7940970	425312	42140240	3180536	27244940	3437101	29568492	4645218	22860980	5210060	11670262	4338214	0.115074	8.69003	74350948	105382320	-0.50321	0.705535	4.06756e+07	89866634	1107	5
31	Citrulline	32 Citrulline	C6H13N3O3	[M+H]+	10.9	12.9	15	0.2	176.103	176.103	-1	S20738	12.2	12.14	12.23	0.09	11880568	17450236	9160748	6436230	5790123	914975	312761	6557742	398749	812245	267202	730171	249914	1291938	286692	1360982	298094	0.0552192	18.1096	14665402	7.12903e+06	1.04064	2.05714	3.38037e+06	1.08972e+07	406	5
32	Creatine	33 Creatine	C4H9N3O2	[M+H]+	10	11.5	15	0.2	132.077	132.077	-1.9	S20753	10.97	10.9	11.04	0.14	3194364416	3220670720	3225472512	3179014656	3025703680	273939328	1140278	462387232	2259672	274794912	3910562	282833824	3015664	12721868	2237060	91209024	2465632	0.474029	2.10957	3207517568	3143396949	0.0291327	1.0204	353238764	3175457259	6836	5
33	Creatinine	34 Creatinine	C4H7N3O	[M+H]+	5.2	7.2	15	0.2	114.066	114.066	1.9	S20752	6.45	6.39	6.5	0.1	78323432	89899320	97754656	59835980	66828536	600013	377030	1150083	738130	941214	747819	905528	728477	518509	635206	639255	603891	0.593924	1.68372	84111376	7.48064e+07	0.169139	1.12439	2.15629e+06	7.94589e+07	150	5
34	Cyclic AMP	35 Cyclic AMP	C10H12N5O6P	[M-H]-	5.8	7.8	15	0.2	328.045	328.044	-5	S20746	6.78	6.6	7.03	0.43	29085	37006	43978	33642	93868	0	0	0	1957	0	0	0	2804	0	0	0	0	0.392165	2.54994	33045.5	57162.7	-0.790619	0.578096	11190.2	45104.1	0	5
35	Cytidine	36 Cytidine	C9H13N3O5	[M+H]+	7.1	9.1	15	0.2	244.093	244.092	-2.5	S20734	8.4	8.25	8.52	0.27	2189308	1977497	1948105	6202786	7604662	18903	8809	30473	11629	19278	11594	24345	10893	52947	16415	129983	18616	0.24494	4.08263	2.0834e+06	5251851	-1.33388	0.396699	98471.2	3.66763e+06	38	5
36	Cytidine monophosphate	37 Cytidine monophosphate	C9H14N3O8P	[M+H]+	11.8	13.8	15	0.2	324.059	324.059	-1.6	S20755	12.85	12.73	13.1	0.37	412365	761195	685728	705213	747340	35217	2420	34060	2854	27714	3419	39812	3214	165692	6131	11911	2790	0.410615	2.43537	586780	712760	-0.280597	0.82325	93808.5	649770	2	5
37	Cytidine triphosphate	38 Cytidine triphosphate	C9H16N3O14P3	[M-H]-	15	20	15	0.2	481.977	481.971	-11.9	S20753	15.03	15.03	15.28	0.25	10000	10000	10000	10000	10000	0	0	0	0	0	0	0	0	0	0	0	0	NA	NA	10000	10000	0	1	10000	10000	0	0
38	Cytosine	39 Cytosine	C4H5N3O	[M+H]+	9	11	15	0.2	112.05	112.051	1.4	S20734	9.06	9	9.3	0.3	258988	258988	258988	258988	258988	90818	71805	113271	79846	68712	82013	81489	80866	75055	67927	93203	90947	NA	NA	258988	258988	0	1	258988	258988	0	0
39	D-2-Hydroxyglutaric acid	40 D-2-Hydroxyglutaric acid	C5H8O5	[M-H]-	11.6	13.6	15	0.2	147.03	147.029	-6.1	S20726	12.32	12.23	12.53	0.3	36862196	33845028	45600140	34591120	40249056	279542	42214	189208	40491	703530	37924	606324	32187	470206	31717	105549	36272	0.3419	2.92483	35353612	40146772	-0.183426	0.880609	653791	37750192	125	5
40	D-Glucose	41 D-Glucose	C6H12O6	[M-H]-	9	11	15	0.2	179.056	179.055	-4.5	S20755	11.01	10.76	11.03	0.27	47066.5	47066.5	47066.5	47066.5	47066.5	13377	4853	7968	4090	15895	7471	17651	8996	29522	16627	12879	8937	NA	NA	47066.5	47066.5	0	1	47066.5	47066.5	0	0
41	D-Glyceraldehyde 3-phosphate	42 D-Glyceraldehyde 3-phosphate	C3H7O6P	[M-H]-	13	14	15	0.2	168.991	168.99	-3.3	S20748	13.18	13.05	13.35	0.3	101199	158006	118754	98477	88205	17345	0	53435	4532	26400	5219	34933	3812	60216	13649	22414	6798	0.332968	3.00329	129602	101812	0.348186	1.27296	72188.2	115707	0	5
42	Dihydrofolic acid	43 Dihydrofolic acid	C19H21N7O6	[M+H]+	13	16	15	0.2	444.163	444.161	-3.2	S20740	13.09	13	13.14	0.14	31362.2	31362.2	37798	31362.2	33095	0	0	0	2105	0	0	0	0	81374	1970	0	0	0.352818	2.83433	31362.2	34085.1	-0.120111	0.920117	31362.2	32723.7	0	2
43	Dihydroxyacetone phosphate	44 Dihydroxyacetone phosphate	C3H7O6P	[M-H]-	12	13	15	0.2	168.991	168.99	-3.9	S20765	12.34	12.11	12.44	0.34	902797	704428	426776	181720	467021	4137	0	11004	0	4515	0	7901	0	10428	0	13022	0	0.0473509	21.1189	803612	358506	1.1645	2.24156	22751.8	581059	28	5
44	D-Ribose 5-phosphate	45 D-Ribose 5-phosphate	C5H11O8P	[M-H]-	12.4	13.8	15	0.2	229.012	229.012	-0.4	S20753	12.7	12.56	12.88	0.31	2612895	2356306	1819145	1992859	2584311	100878	3760	2103516	6285	175158	7291	218553	5753	266431	6737	175509	7491	0.34323	2.9135	2.4846e+06	2132105	0.220735	1.16533	779340	2.30835e+06	8	5
45	D-Sedoheptulose 7-phosphate	46 D-Sedoheptulose 7-phosphate	C7H15O10P	[M-H]-	12.2	14.2	15	0.2	289.033	289.033	0	S20726	13.31	13.15	13.32	0.17	10758361	9005882	15259276	4778306	3671214	109386	3510	153280	7788	104204	8434	161684	9856	333466	15784	65657	10509	0.708408	1.41162	9.88212e+06	7902932	0.322433	1.25044	255890	8.89253e+06	16	5
46	dTDP	47 dTDP	C10H16N2O11P2	[M-H]-	11	13	15	0.2	401.016	401.022	15.1	S20727	11.99	11.89	12.23	0.34	11961	11961	11961	11961	14827	0	0	3078	0	0	0	0	0	4766	0	0	0	0.495025	2.0201	11961	12916.3	-0.110859	0.926037	11961	12438.7	0	1
47	FAD	48 FAD	C27H33N9O15P2	[M+H]+	7.6	9.6	15	0.2	786.164	786.164	-1	S20748	8.64	8.49	8.84	0.35	149346	193684	186226	222853	222580	4794	0	22574	0	3748	0	6831	2533	17311	2546	0	0	0.185317	5.39616	171515	210553	-0.295849	0.814593	25084.2	191034	1	5
48	Folic acid	49 Folic acid	C19H19N7O6	[M+H]+	13	16	15	0.2	442.147	442.145	-4.4	S20750	13.97	13.82	14	0.19	10000	10000	10000	10000	10000	0	0	0	0	0	0	0	0	0	0	0	0	NA	NA	10000	10000	0	1	10000	10000	0	0
49	Fructose 1,6-bisphosphate	50 Fructose 1,6-bisphosphate	C6H14O12P2	[M-H]-	14.1	16.1	15	0.2	338.989	338.989	-0.5	S20726	15.14	15.03	15.37	0.34	1036629	1328050	3706422	229628	576879	24050	2718	29451	7228	54051	11301	67755	8618	53757	10436	12167	11121	0.836488	1.19547	1.18234e+06	1.50431e+06	-0.347457	0.785968	83163.2	1.34332e+06	2	5
50	Fructose 6-phosphate	51 Fructose 6-phosphate	C6H13O9P	[M-H]-	12.6	13.5	15	0.2	259.022	259.022	-0.6	S20758	13.17	12.92	13.42	0.5	5738320	7047206	10056344	1070118	2508852	110390	3920	328854	11661	97664	12659	364392	28716	2069014	41896	492805	35140	0.64588	1.54828	6392763	4.5451e+06	0.492126	1.40652	909278	5.46893e+06	12	5
51	Fumaric acid	52 Fumaric acid	C4H4O4	[M-H]-	12.2	14.2	15	0.2	115.004	115.002	-10.3	S20748	13.09	13.05	13.13	0.08	20634838	20560078	26422956	19161998	20448940	598679	24967	1100709	57279	809017	43173	895826	64040	1176233	77259	570773	32724	0.658005	1.51974	20597458	22011298	-0.0957779	0.935768	1.37267e+06	21304378	35	5
52	Glucose 6-phosphate	53 Glucose 6-phosphate	C6H13O9P	[M-H]-	13.6	14.4	15	0.2	259.022	259.022	-0.2	S20758	13.79	13.74	13.93	0.19	9734573	13717691	13835357	3518016	4733332	657018	10923	1300314	21620	407196	16606	1062468	37684	2755869	59137	1512278	53273	0.399758	2.50151	11726132	7362235	0.671511	1.59274	1.9836e+06	9.54418e+06	38	5
53	Glutathione	54 Glutathione	C10H17N3O6S	[M+H]+	10	13	15	0.2	308.091	308.09	-2.2	S20745	11.33	11.19	11.44	0.26	3732040	1547245	1672162	2355993	15467942	153799	87388	102563	72519	489078	358720	378274	228510	627660	217873	210642	175803	0.556723	1.79622	2.63964e+06	6498699	-1.29981	0.40618	785707	4.56917e+06	20	5
54	Glycerol 3-phosphate	55 Glycerol 3-phosphate	C3H9O6P	[M-H]-	11.5	13	15	0.2	171.006	171.006	-4.7	S20748	11.94	11.88	12.06	0.18	275659	749208	638848	296824	827419	12656	3793	181763	3369	27485	4609	71737	3842	98290	4750	60675	7897	0.796425	1.25561	512434	587697	-0.197708	0.871935	130216	550065	1	5
55	Glycine	56 Glycine	C2H5NO2	[M+H]+	10.7	12.7	15	0.2	76.0393	76.0399	7.8	S20742	11.96	11.91	12.01	0.1	8171960	7374692	12409727	2544260	2997644	234081	72206	231996	93058	192631	60571	253383	76602	459609	78202	247808	86184	0.69624	1.43629	7773326	5983877	0.377452	1.29905	531583	6.8786e+06	13	5
56	Guanidoacetic acid	57 Guanidoacetic acid	C3H7N3O2	[M+H]+	10.7	12.7	15	0.2	118.061	118.061	1.7	S20737	12.02	11.94	12.03	0.1	18132904	26804266	24813260	10290691	11041448	321539	10603	384118	15612	422444	12994	567130	17741	550226	27143	167905	19268	0.379852	2.6326	22468585	1.53818e+07	0.546685	1.46073	639181	1.89252e+07	73	5
57	Guanine	58 Guanine	C5H5N5O	[M+H]+	7.7	9.7	15	0.2	152.057	152.057	-0.6	S20751	9.04	8.79	9.08	0.29	27095204	21537912	30600424	25711874	31042044	177672	63649	101229	52731	321980	64878	286865	87158	266544	105212	130358	57501	0.210648	4.74725	24316558	29118114	-0.259978	0.835101	438944	26717336	152	5
58	Guanosine	59 Guanosine	C10H13N5O5	[M+H]+	7.7	9.7	15	0.2	284.099	284.099	-1.2	S20751	9.04	8.95	9.06	0.12	17540180	13701629	20542720	18862150	21473194	86550	14942	30864	11206	163400	13314	138003	26813	118156	35930	42591	12137	0.0745037	13.4222	1.56209e+07	20292688	-0.377482	0.76978	183476	1.79568e+07	313	5
59	Guanosine diphosphate	60 Guanosine diphosphate	C10H15N5O11P2	[M-H]-	13.8	15.8	15	0.2	442.017	442.015	-4.2	S20766	14.86	14.8	15	0.2	236087	280885	269650	305029	441190	81205	17796	15585	0	77076	13966	118233	29658	30471	12107	15860	9781	0.332661	3.00606	258486	338623	-0.389594	0.763344	115434	298554	1	5
60	Guanosine monophosphate	61 Guanosine monophosphate	C10H14N5O8P	[M+H]+	12.6	14.6	15	0.2	364.065	364.064	-2.4	S20745	13.66	13.59	13.69	0.11	6826902	7014366	6086358	12066583	10007690	894687	31182	822851	22838	972943	41375	859320	35810	1250330	48682	37919	13247	0.355964	2.80928	6920634	9386877	-0.439741	0.737267	1267796	8.15376e+06	31	5
61	Guanosine triphosphate	62 Guanosine triphosphate	C10H16N5O14P3	[M-H]-	15	17	15	0.2	521.983	521.979	-9.2	S20771	16.19	16.02	16.35	0.33	14689.2	15905	20796	34981	64339	2813	0	2232	0	5760	0	5333	0	2619	0	0	0	0.231991	4.31051	15297.1	40038.7	-1.38813	0.382059	14689.2	27667.9	0	4
62	Homocysteine	63 Homocysteine	C4H9NO2S	[M-H]-	7.3	9.3	15	0.2	134.028	134.027	-9.9	S20732	8.39	8.26	8.58	0.32	10000	10000	10000	10000	10000	0	0	0	0	0	0	0	0	0	0	0	0	NA	NA	10000	10000	0	1	10000	10000	0	0
63	Hypotaurine	64 Hypotaurine	C2H7NO2S	[M+H]+	10	12	15	0.2	110.027	110.027	1.6	S20750	11.3	11.14	11.48	0.34	152511	304533	301635	251769	385393	3537	0	44981	1718	4143	0	6460	0	90631	0	24513	0	0.346548	2.8856	228522	312932	-0.453518	0.73026	53995.8	270727	1	5
64	Hypoxanthine	65 Hypoxanthine	C5H4N4O	[M+H]+	5.8	7.8	15	0.2	137.046	137.046	-1.4	S20752	6.89	6.86	6.97	0.11	801511616	788977024	842535104	595244992	651872832	927608	151351	1778923	259738	1790334	262755	1583969	268639	2362312	286803	1042267	275568	0.382479	2.61453	795244320	696550976	0.191169	1.14169	2.75757e+06	745897648	2226	5
65	Inosine	66 Inosine	C10H12N4O5	[M+H]+	6.4	8.4	15	0.2	269.088	269.087	-3.1	S20756	7.65	7.52	7.71	0.19	95067080	86201832	107865176	88645928	100856504	84701	5160	287614	39281	466075	22064	220541	19991	293202	35084	145553	27247	0.364825	2.74104	90634456	99122536	-0.129153	0.914368	421628	94878496	284	5
66	Inosinic acid	67 Inosinic acid	C10H13N4O8P	[M+H]+	11.4	13.4	15	0.2	349.054	349.053	-2.8	S20753	12.48	12.43	12.53	0.1	2.82217e+06	3521451	3604273	11671715	5689021	118114	5766	8138910	179771	971010	52319	584957	42553	873645	43707	199895	38031	0.310123	3.22453	3.17181e+06	6.98834e+06	-1.13964	0.453872	2.82217e+06	5.08007e+06	36	4
67	L-Acetylcarnitine	68 L-Acetylcarnitine	C9H17NO4	[M+H]+	6.3	8.3	15	0.2	204.123	204.123	-2.1	S20753	7.57	7.47	7.63	0.16	224637376	227854704	122765600	138764864	162009264	61584	16833	336403	15723	79919	16279	33873	18855	35442	16270	67106	18474	0.0103759	96.3768	226246040	1.4118e+08	0.680358	1.60254	189190	1.83713e+08	28374	5
68	L-Alanine	69 L-Alanine	C3H7NO2	[M+H]+	10.6	11.2	15	0.2	90.055	90.0554	4.9	S20750	11.05	10.92	11.11	0.19	48197704	47030340	49726760	48133224	47042364	4228069	386479	7856768	462612	3964502	454227	4325248	436766	2130181	415782	1971399	416298	0.575445	1.73778	47614022	4.83008e+07	-0.0206601	0.985782	6.77208e+06	4.79574e+07	85	5
69	L-Arginine	70 L-Arginine	C6H14N4O2	[M+H]+	18.5	21	15	0.2	175.119	175.119	-2	S20742	20.32	20.27	20.44	0.17	149375616	157750480	133206888	112085776	110868928	43822720	9608353	64682304	13673643	51984516	11046417	65768420	14066018	40882512	10162093	67164376	18310762	0.03862	25.8933	153563048	1.18721e+08	0.371262	1.29348	1.02803e+08	1.36142e+08	4560	5
70	L-Asparagine	71 L-Asparagine	C4H8N2O3	[M+H]+	10.3	12.3	15	0.2	133.061	133.06	-2	S20742	11.59	11.53	11.65	0.12	2314445	2817529	3869020	2372843	3015586	88606	36568	241181	51451	117983	31958	173531	44215	471059	41471	299028	51002	0.443167	2.25649	2565987	3.08582e+06	-0.266138	0.831542	422013	2.8259e+06	8	5
71	L-Aspartic acid	72 L-Aspartic acid	C4H7NO4	[M-H]-	10.8	12.8	15	0.2	132.03	132.029	-8.6	S20726	11.9	11.84	11.93	0.1	161828784	159301568	219723824	104238608	129540152	6761399	409631	7846642	415322	9606767	317102	10254307	408697	3814051	301191	2191668	365005	0.848796	1.17814	160565176	151167528	0.0870108	1.06217	1.06829e+07	155866352	195	5
72	L-Carnitine	73 L-Carnitine	C7H16NO3	[Cat]+	8.3	10.3	15	0.2	162.113	162.112	-2.3	S20738	9.72	9.66	9.76	0.1	1091927936	1122329600	1213476736	594834240	704040896	1016090	89707	8068715	114047	1119472	135996	920282	127045	2199269	140324	939985	135877	0.353707	2.8272	1107128768	837450624	0.402747	1.32202	3.7617e+06	972289696	3634	5
73	L-Cystathionine	74 L-Cystathionine	C7H14N2O4S	[M+H]+	12.2	14.2	15	0.2	223.075	223.074	-2.7	S20734	13.45	13.39	13.49	0.11	8288680	10611996	10596967	2007901	2368697	311864	8840	45114	6961	64239	8467	67336	6329	321190	10471	263833	16904	0.317035	3.15423	9450338	4.99119e+06	0.920983	1.8934	292887	7.22076e+06	43	5
74	L-Cysteine	75 L-Cysteine	C3H7NO2S	[M+H]+	13	17	15	0.2	122.027	122.027	-0.2	S20732	13.16	13	13.41	0.41	20094.8	23358	20094.8	20094.8	25415	3528	0	6096	3219	4823	0	3885	2370	7663	2356	3965	2474	0.95982	1.04186	21726.4	21868.2	-0.00938479	0.993516	20094.8	21797.3	0	2
75	L-Cystine	76 L-Cystine	C6H12N2O4S2	[M-H]-	11.7	13.7	15	0.2	239.017	239.016	-1.2	S20742	12.82	12.66	12.89	0.23	73110	194828	73110	73110	73110	4933	2403	18899	24017	7664	6186	21663	19928	37929	29728	55758	23332	0.272228	3.67339	133969	73110	0.873759	1.83243	73110	103540	1	1
76	L-Glutamic acid	77 L-Glutamic acid	C5H9NO4	[M+H]+	10	13	15	0.2	148.06	148.06	-2.3	S20732	11.58	11.55	11.67	0.12	270224928	283916000	289980288	260610608	287235872	9307202	190482	8703409	267403	10431036	184148	13915606	261864	4097238	305322	3489251	472810	0.877254	1.13992	277070464	2.79276e+08	-0.0114366	0.992104	1.29164e+07	2.78173e+08	320	5
77	L-Glutamine	78 L-Glutamine	C5H10N2O3	[M+H]+	10.1	12.1	15	0.2	147.076	147.076	-2.9	S20761	11.41	11.34	11.49	0.15	533161216	550755968	521572288	491395392	489880832	24699470	247029	38112228	302216	18794046	344037	28781210	347491	23650632	371824	10453531	412727	0.0700614	14.2732	541958592	500949504	0.113517	1.08186	3.66391e+07	521454048	8052	5
78	L-Histidine	79 L-Histidine	C6H9N3O2	[M+H]+	9.9	11.9	15	0.2	156.077	156.077	-1.6	S20755	10.87	10.7	11.1	0.4	13327375	13327375	13327375	13327375	13327375	3242732	1610403	8308776	2114726	3496591	2042865	4609564	2038377	16114255	1969967	5969912	1751332	NA	NA	13327375	13327375	0	1	13327375	13327375	0	0
79	L-Isoleucine	80 L-Isoleucine	C6H13NO2	[M+H]+	6	7.5	15	0.2	132.102	132.102	-0.8	S20755	7.39	7.34	7.45	0.11	45697180	54340420	51319520	31266900	46895724	913210	633937	909443	658638	631308	580309	686373	613618	940584	634066	890529	742603	0.478205	2.09115	50018800	4.31607e+07	0.212752	1.1589	2.21865e+06	4.65898e+07	113	5
80	L-Kynurenine	81 L-Kynurenine	C10H12N2O3	[M+H]+	6	8	15	0.2	209.092	209.091	-2.7	S20725	7.34	7.19	7.49	0.29	69776.2	69776.2	69776.2	69776.2	69776.2	25096	17666	22828	19434	17077	17601	21154	18735	22707	18679	19516	18612	NA	NA	69776.2	69776.2	0	1	69776.2	69776.2	0	0
81	L-Lactic acid	82 L-Lactic acid	C3H6O3	[M-H]-	6.2	8.2	15	0.2	89.0244	89.0233	-12.6	S20738	7.07	6.95	7.09	0.14	321909664	372347072	493716672	424355040	475400704	1878594	1892093	2090108	1915271	2437937	2179054	2090169	2267710	2359727	2282838	2543015	2212691	0.0371281	26.9338	347128368	4.64491e+08	-0.420181	0.747331	6.5473e+06	4.0581e+08	14625	5
82	L-Leucine	83 L-Leucine	C6H13NO2	[M+H]+	7.5	9	15	0.2	132.102	132.102	0	S20755	7.46	7.45	7.71	0.26	40119480	47925780	45642804	27911360	35325624	688002	498700	665355	537011	438130	421123	497084	458796	666548	468941	656517	548254	0.364393	2.74429	44022630	3.62933e+07	0.278544	1.21297	1.64612e+06	4.01579e+07	134	5
83	L-Lysine	84 L-Lysine	C6H14N2O2	[M+H]+	18	20	15	0.2	147.113	147.113	-2.1	S20755	19.28	19.27	19.4	0.14	28275308	38681124	45502700	27730590	38913708	4485235	544161	11534503	1358863	7359984	985856	10861432	1254992	20509420	2540215	11298882	1608648	0.648629	1.54171	33478216	3.73823e+07	-0.159134	0.895563	1.85955e+07	3.54303e+07	61	5
84	L-Malic acid	85 L-Malic acid	C4H6O5	[M-H]-	12.2	14.2	15	0.2	133.014	133.013	-7.1	S20730	13.07	13.07	13.12	0.05	187021680	198562480	234411184	180592240	210376896	9496203	1145254	16048600	2164771	12544180	1920988	13892914	2507332	16743709	2332988	9173757	1914776	0.501274	1.99492	192792080	2.0846e+08	-0.112726	0.924839	22481368	2.00626e+08	433	5
85	L-Methionine	86 L-Methionine	C5H11NO2S	[M+H]+	6.8	8.8	15	0.2	150.058	150.058	-0.8	S20747	8.06	7.99	8.14	0.15	67645664	79051440	78520248	35617920	51794900	95395	25457	160423	23887	79918	28573	79170	24700	265260	19358	149753	35813	0.35917	2.7842	73348552	5.5311e+07	0.407201	1.32611	256927	6.43298e+07	238	5
86	L-Phenylalanine	87 L-Phenylalanine	C9H11NO2	[M+H]+	5.6	7.6	15	0.2	166.086	166.086	-1.5	S20755	6.8	6.74	6.82	0.08	63936192	85045464	71104168	39684516	57766740	903240	571865	929620	585141	581029	578401	592058	567590	1292404	764392	818043	673661	0.286196	3.49411	74490828	5.61851e+07	0.406874	1.32581	2224361	6.5338e+07	303	5
87	L-Proline	88 L-Proline	C5H9NO2	[M+H]+	7.9	9.9	15	0.2	116.071	116.071	0	S20732	9.22	9.18	9.26	0.08	163072976	188508496	188198320	170549120	200656640	3642470	3001865	4038035	2874487	2916080	3028056	3439826	3118966	4281350	2656546	4660549	3518350	0.52098	1.91946	175790736	1.86468e+08	-0.0850692	0.942739	10304145	1.81129e+08	369	5
88	L-Serine	89 L-Serine	C3H7NO3	[M+H]+	10.8	12.8	15	0.2	106.05	106.05	2.2	S20744	12.03	12.01	12.09	0.08	11509439	14061992	10279124	9474113	11682921	1258746	474094	1634419	615956	1208801	427708	1519186	392335	1649722	469364	1196504	540010	0.165604	6.0385	1.27857e+07	1.04787e+07	0.28707	1.22016	2.85671e+06	1.16322e+07	86	5
89	L-Threonine	90 L-Threonine	C4H9NO3	[M-H]-	9.5	11.5	15	0.2	118.051	118.05	-9	S20732	10.78	10.72	10.85	0.13	5158153	6021526	6347150	3678902	5964100	158064	82972	138043	101008	147442	78155	164430	83635	293342	75047	253423	104767	0.831853	1.20214	5.58984e+06	5.33005e+06	0.0686576	1.04874	430082	5.45995e+06	7	5
90	L-Tryptophan	91 L-Tryptophan	C11H12N2O2	[M+H]+	6.8	8.8	15	0.2	205.097	205.1	14.8	S20742	8.43	8.18	8.48	0.3	10731816	12544991	10104504	4537680	6116270	92852	53513	108934	66844	74190	64578	71176	64154	111057	49552	92464	76289	0.126065	7.93241	1.16384e+07	6.91948e+06	0.750157	1.68198	241401	9.27894e+06	124	5
91	L-Tyrosine	92 L-Tyrosine	C9H11NO3	[M+H]+	8.2	10.2	15	0.2	182.081	182.081	-2	S20742	9.46	9.37	9.49	0.12	34011812	42433548	34237112	19625738	26965568	725587	372142	835576	378678	396709	350108	491543	343098	948480	400677	688325	432883	0.170584	5.86222	38222680	26942806	0.504529	1.41866	1.60095e+06	32582743	271	5
92	L-Valine	93 L-Valine	C5H11NO2	[M+H]+	8.3	9.2	15	0.2	118.086	118.086	0.4	S20755	8.94	8.87	8.96	0.09	30050190	36880736	30698166	26848156	34692040	1025503	645041	1049933	671682	563800	604288	716959	639211	984017	559288	964292	789502	0.533505	1.8744	33465463	3.07461e+07	0.122269	1.08845	2313379	3.21058e+07	66	5
93	N6-Acetyl-L-lysine	94 N6-Acetyl-L-lysine	C8H16N2O3	[M+H]+	1.9	3.9	15	0.2	189.123	189.122	-8.3	S20737	2.95	2.88	2.98	0.1	568050	568050	568050	568050	568050	195943	179247	211715	189560	173742	208512	172351	169727	185682	177737	177889	190095	NA	NA	568050	568050	0	1	568050	568050	0	0
94	N-Acetylglutamic acid	95 N-Acetylglutamic acid	C7H11NO5	[M+H]+	10.3	12.3	15	0.2	190.071	190.071	-2.1	S20755	10.67	10.57	10.91	0.34	191825	173789	339422	70557	70557	9918	10569	25905	10877	14382	10277	30456	14410	70136	17260	17407	10631	0.857675	1.16594	182807	160179	0.190639	1.14127	70557	171493	0	3
95	N-Acetylglutamine	96 N-Acetylglutamine	C7H12N2O4	[M-H]-	6.8	8.8	15	0.2	187.072	187.072	-3.9	S20745	7.83	7.62	8.07	0.45	2732694	2786511	1950379	985874	1595413	3034	3282	4617	3271	3074	2293	3874	6472	5426	2532	3856	4735	0.0415376	24.0746	2.7596e+06	1.51056e+06	0.869381	1.82688	21616.5	2.13508e+06	94	5
96	N-Acetyl-L-alanine	97 N-Acetyl-L-alanine	C5H9NO3	[M+H]+	6	7	15	0.2	132.065	132.065	-0.2	S20747	6.39	6.2	6.63	0.44	572611	1168254	795948	325109	479959	20667	21092	23744	17824	18310	17591	24264	24691	24248	22534	19993	20585	0.322603	3.09979	870432	533672	0.705779	1.63103	73885.8	702052	4	5
97	N-Acetyl-L-methionine	98 N-Acetyl-L-methionine	C7H13NO3S	[M+H]+	3	5	15	0.2	192.069	192.069	-1.5	S20745	4.07	3.93	4.21	0.28	1053972	1465640	909860	940061	1517665	2670	0	0	0	0	0	0	0	0	0	0	2638	0.676241	1.47876	1259806	1.12253e+06	0.166449	1.12229	11327	1.19117e+06	2	5
98	N-Acetyl-L-phenylalanine	99 N-Acetyl-L-phenylalanine	C11H13NO3	[M+H]+	2.8	4	15	0.2	208.097	208.096	-2	S20752	3.28	3.22	3.31	0.1	462816	462816	462816	462816	462816	165895	150314	152326	160909	117932	125858	135138	152688	160658	153970	167187	168388	NA	NA	462816	462816	0	1	462816	462816	0	0
99	N-Acetylornithine	100 N-Acetylornithine	C7H14N2O3	[M+H]+	8.6	10.6	15	0.2	175.108	175.107	-1.3	S20737	9.89	9.84	10.02	0.18	3918796	5188232	3799580	3666634	3831821	47013	22140	82703	26637	36045	20028	38009	24519	38216	22460	39415	28982	0.197714	5.05781	4553514	3.76601e+06	0.273943	1.20911	116542	4.15976e+06	25	5
100	N-Acetylserine	101 N-Acetylserine	C5H9NO4	[M-H]-	7.5	8.5	15	0.2	146.046	146.045	-6	S20732	7.97	7.84	8	0.16	1799313	1798573	1969966	1167714	1359142	22614	19001	31123	31008	27596	26628	24956	29880	26097	32396	34433	28924	0.407612	2.45332	1798943	1.49894e+06	0.263206	1.20014	93664	1.64894e+06	5	5
101	NAD	102 NAD	C21H28N7O14P2	[Cat]+	9.9	11.9	15	0.2	664.116	664.115	-2.4	S20770	10.98	10.78	11.19	0.4	211866	29692.5	268556	292987	361425	17027	0	0	0	20534	0	20919	0	20290	0	0	0	0.0930322	10.749	120779	307656	-1.34895	0.392579	29692.5	214218	6	4
102	NADH	103 NADH	C21H29N7O14P2	[M-H]-	9.5	11.5	15	0.2	664.117	664.114	-4.7	S20745	10.55	10.36	10.62	0.25	10000	10000	10000	10000	10000	0	0	0	0	0	0	0	0	0	0	0	0	NA	NA	10000	10000	0	1	10000	10000	0	0
103	NADP	104 NADP	C21H29N7O17P3	[Cat]+	12.7	14.7	15	0.2	744.083	744.081	-2.5	S20763	13.81	13.68	13.89	0.21	26499	38247	59773	38159	45832	5445	0	3653	0	5379	0	11270	2759	12979	3019	2680	0	0.191965	5.20928	32373	47921.3	-0.565877	0.675545	21796	40147.2	0	5
104	NADPH	105 NADPH	C21H30N7O17P3	[M-H]-	13	15	15	0.2	744.084	744.076	-10.7	S20748	14.33	14.23	14.57	0.34	10000	10000	10000	10000	10000	0	0	0	0	0	0	0	0	0	0	0	0	NA	NA	10000	10000	0	1	10000	10000	0	0
105	Niacinamide	106 Niacinamide	C6H6N2O	[M+H]+	3.3	5.3	15	0.2	123.055	123.055	-1.5	S20730	4.43	4.4	4.5	0.11	963917120	932638528	973920128	773595520	863088512	13145834	11755362	13517390	11559613	11209388	11188946	12201550	10823776	13440125	10561355	12748627	12492199	0.378227	2.64392	948277824	8.70201e+08	0.12396	1.08972	3.6171e+07	9.0924e+08	2620	5
106	Nicotinic acid	107 Nicotinic acid	C6H5NO2	[M-H]-	5.5	7.5	15	0.2	122.025	122.023	-12.7	S20745	6.67	6.44	6.91	0.47	25626	25626	25626	25626	25626	3758	3552	2679	3982	5906	3939	7553	4159	9658	6790	5476	5052	NA	NA	25626	25626	0	1	25626	25626	0	0
107	O-Phosphoethanolamine	108 O-Phosphoethanolamine	C2H8NO4P	[M+H]+	11.4	13.4	15	0.2	142.026	142.026	-1.9	S20771	12.65	12.64	12.76	0.11	8689765	6954178	10303897	14020385	16012585	943014	33726	384983	30025	1467310	80162	2557275	128167	494262	53922	256117	37744	0.0881308	11.3468	7.82197e+06	1.34456e+07	-0.781532	0.581749	1.62668e+06	1.06338e+07	207	5
108	Ornithine	109 Ornithine	C5H12N2O2	[M+H]+	17	19	15	0.2	133.097	133.097	-1.2	S20755	17.61	17.58	17.78	0.2	4.76537e+06	4.76537e+06	14052889	4.76537e+06	10223510	483063	221669	1828224	326348	918069	322575	1078376	295187	8408421	1037930	3395146	706475	0.252578	3.95918	4.76537e+06	9.68059e+06	-1.02251	0.49226	4.76537e+06	7.22298e+06	58	2
109	Orotic acid	110 Orotic acid	C5H4N2O4	[M-H]-	6.7	8.7	15	0.2	155.01	155.009	-4.7	S20752	7.49	7.38	7.66	0.27	69746	71113	87845	60646	74756	0	1904	2464	2035	2274	0	2844	2486	0	0	2490	2713	0.720806	1.38734	70429.5	74415.7	-0.0794265	0.946434	14802.5	72422.6	0	5
110	Orotidylic acid	111 Orotidylic acid	C10H13N2O11P	[M+H]+	0	30	15	0.2	369.033	369.028	-14.6	S20773	4.54	4.51	4.54	0.03	10000	10000	10000	10000	10000	0	0	0	0	0	0	0	0	0	0	0	0	NA	NA	10000	10000	0	1	10000	10000	0	0
111	Oxidized glutathione	112 Oxidized glutathione	C20H32N6O12S2	[M+H]+	13.5	15.5	15	0.2	613.159	613.158	-2.7	S20730	14.53	14.53	14.61	0.09	15698802	16916238	21124226	22760178	21190892	1520961	82140	1778238	77530	1499953	325910	1576116	229940	7262712	369058	365749	156880	0.0073325	136.379	16307520	2.16918e+07	-0.41161	0.751784	3.8213e+06	1.89996e+07	3447	5
112	Oxoadipic acid	113 Oxoadipic acid	C6H8O5	[M-H]-	7.5	9.5	15	0.2	159.03	159.03	-0.6	S20747	7.66	7.55	7.9	0.35	19385.8	19385.8	19385.8	19385.8	19385.8	2584	2507	3002	2726	3386	2992	2923	2481	5269	3264	3171	3238	NA	NA	19385.8	19385.8	0	1	19385.8	19385.8	0	0
113	Oxoglutaric acid	114 Oxoglutaric acid	C5H6O5	[M-H]-	10.8	14.8	15	0.2	145.014	145.013	-6.5	S20745	12.65	12.41	12.69	0.29	49151	51472	73348	137286	103029	10692	10716	16859	14104	14709	10388	14752	9524	13769	11305	16133	13653	0.10763	9.29109	50311.5	104554	-1.05529	0.4812	49151	77432.9	1	4
114	Palmitic acid	115 Palmitic acid	C16H32O2	[M-H]-	1.6	3.6	15	0.2	255.233	255.233	-1.4	S20750	2.66	2.56	2.69	0.14	51799568	140772688	28886322	465475968	379209856	26470520	23080002	13768458	11305452	6089864	5932225	4813920	3679003	5397618	3252510	3894593	2386143	0.347767	2.87549	96286128	2.91191e+08	-1.59656	0.330663	27527577	1.93738e+08	1685	5
115	Pantothenic acid	116 Pantothenic acid	C9H17NO5	[M+H]+	5.1	7.1	15	0.2	220.118	220.118	-1.6	S20728	6.08	5.91	6.3	0.4	94180112	136498160	89027400	99384120	86894368	26528	24548	87695	26044	58223	21308	35624	14022	69102	18978	17076	19910	0.249328	4.01078	115339136	9.17686e+07	0.329809	1.25685	114764	1.03554e+08	522	5
116	Phenol	117 Phenol	C6H6O	[M-H]-	2.1	4.1	15	0.2	93.0346	93.0335	-11.7	S20774	3.45	3.2	3.49	0.29	5.93174e+06	5.93174e+06	5.93174e+06	5.93174e+06	5.93174e+06	1794796	1916913	2084110	1952659	1735897	2126861	1898552	2096287	1986736	1815241	2081948	2196963	NA	NA	5.93174e+06	5.93174e+06	0	1	5.93174e+06	5.93174e+06	0	0
117	Phosphocreatine	118 Phosphocreatine	C4H10N3O5P	[M-H]-	11.2	13.2	15	0.2	210.029	210.028	-3.5	S20756	12.23	12.12	12.46	0.34	14397	27502	23536	68340	70547	0	0	0	0	6151	0	2692	0	0	0	0	0	0.201659	4.95887	20949.5	54141	-1.36981	0.386943	12210.8	37545.2	0	5
118	Phosphoenolpyruvic acid	119 Phosphoenolpyruvic acid	C3H5O6P	[M-H]-	13.6	15.6	15	0.2	166.975	166.974	-4.2	S20732	14.59	14.5	14.77	0.28	511953	511953	511953	511953	511953	14383	0	51733	3127	19638	2532	676179	19086	1134526	24648	46669	15290	NA	NA	511953	511953	0	1	511953	511953	0	0
119	Phosphoribosyl pyrophosphate	120 Phosphoribosyl pyrophosphate	C5H13O14P3	[M-H]-	15	18	15	0.2	388.945	388.942	-7.3	S20743	15.35	15.26	15.57	0.31	10506.2	10506.2	10506.2	10506.2	10506.2	2025	0	0	0	0	0	0	0	0	0	0	0	NA	NA	10506.2	10506.2	0	1	10506.2	10506.2	0	0
120	Phosphorylcholine	121 Phosphorylcholine	C5H14NO4P	[M+H]+	10	13	15	0.2	184.073	184.073	-2.3	S20740	11.68	11.6	11.71	0.11	409450240	470325216	429704512	285056128	374128800	15723845	215489	17082382	332864	22405438	236731	36377556	517803	98060072	938676	2907153	213975	0.282855	3.53538	439887728	3.62963e+08	0.277312	1.21193	48762996	4.01425e+08	1720	5
121	Phosphoserine	122 Phosphoserine	C3H8NO6P	[M+H]+	11.5	13.5	15	0.2	186.016	186.016	-2.7	S20771	13.42	13.19	13.46	0.27	16420	32584	16106	58191	39863	0	0	0	0	5762	0	6268	0	4152	1680	0	1768	0.479894	2.0838	24502	38053.3	-0.635123	0.643886	14907.5	31277.7	0	5
122	Pipecolic acid	123 Pipecolic acid	C6H11NO2	[M+H]+	7.5	9.5	15	0.2	130.086	130.086	-0.4	S20752	8.81	8.71	8.96	0.26	6394269	9594037	7375103	5247853	5568308	78010	65336	95719	56568	62231	57255	65577	59836	73402	59470	77200	66483	0.279796	3.57403	7994153	6.06375e+06	0.398734	1.31835	214272	7.02895e+06	33	5
123	Propionylcarnitine	124 Propionylcarnitine	C10H19NO4	[M+H]+	5.2	7.2	15	0.2	218.139	218.138	-1.3	S20748	6.5	6.28	6.75	0.47	2569851	2138886	2527548	1469621	2260881	14715	9671	11613	10613	9467	10638	10672	11710	9862	9912	11133	10233	0.585376	1.7083	2.35437e+06	2.08602e+06	0.174589	1.12864	42559.8	2.22019e+06	4	5
124	Pyruvic acid	125 Pyruvic acid	C3H4O3	[M-H]-	5.5	7.5	15	0.2	87.0088	87.0077	-12.3	S20764	5.88	5.65	6.09	0.44	156403	133040	362715	422459	242348	14147	12900	11956	9937	22050	15171	19787	15775	29470	21219	19440	16942	0.0640858	15.6041	144722	342507	-1.24286	0.422535	62198.5	243614	9	5
125	Ribose 1-phosphate	126 Ribose 1-phosphate	C5H11O8P	[M-H]-	11	12.4	15	0.2	229.012	229.012	-1.2	S20738	12.02	11.97	12.08	0.11	20064328	21160254	27194142	20204006	19151474	683331	11034	2549634	21792	2017983	29791	1942528	41867	1413166	42643	159771	19275	0.665071	1.5036	20612291	2.21832e+07	-0.105963	0.929184	2.2432e+06	2.13977e+07	35	5
126	Saccharopine	127 Saccharopine	C11H20N2O6	[M-H]-	11	14	15	0.2	275.125	275.125	0.1	S20725	12.58	12.44	12.69	0.25	449766	355829	914092	85227	123230	6281	0	0	0	6292	0	9130	0	34506	0	0	0	0.940084	1.06373	402798	374183	0.106311	1.07647	24052.2	388490	0	5
127	S-Adenosylhomocysteine	128 S-Adenosylhomocysteine	C14H20N6O5S	[M-H]-	8.6	10.6	15	0.2	383.114	383.115	0.5	S20770	9.85	9.82	9.98	0.16	238746	360464	386103	226229	440391	7227	0	13334	0	7360	0	6926	0	46295	0	4027	0	0.6252	1.59949	299605	350908	-0.22803	0.8538	31292.2	325256	1	5
128	S-Adenosylmethionine	129 S-Adenosylmethionine	C15H22N6O5S	[M+H]+	10.7	12.7	15	0.2	399.144	399.144	-1.5	S20737	12.35	12.24	12.43	0.19	5355421	5798990	6011234	3966572	3983586	578150	30638	1192000	67252	769861	53454	608956	47834	1449810	70244	195558	40423	0.376559	2.65563	5.57721e+06	4.6538e+06	0.261134	1.19842	1286045	5.1155e+06	16	5
129	Sarcosine	130 Sarcosine	C3H7NO2	[M+H]+	11.2	12	15	0.2	90.055	90.0553	3.8	S20768	11.2	11.2	11.27	0.07	25620706	26512506	27043586	26325048	23055730	416400	96675	760860	116639	380384	88109	438756	130594	377432	103129	399700	121967	0.738924	1.35332	26066606	25474788	0.0331326	1.02323	867661	25770697	36	5
130	Succinic acid	131 Succinic acid	C4H6O4	[M-H]-	11.3	13.3	15	0.2	117.019	117.018	-9.7	S20748	12.31	12.07	12.32	0.26	584803	382063	2358223	5378252	6656638	71547	49549	43249	55220	57435	47347	69228	49014	53515	56804	60982	59545	0.0790273	12.6539	483433	4.7977e+06	-3.31096	0.100763	178359	2.64057e+06	332	5
131	Taurine	132 Taurine	C2H7NO3S	[M-H]-	10.2	12.2	15	0.2	124.007	124.006	-9.6	S20728	11.36	11.26	11.38	0.11	241517136	270451040	243879040	403315968	412707840	1090478	18251	6714271	39242	3115840	33962	2240169	43667	3263036	53143	1605194	34643	0.266898	3.74674	255984088	3.53301e+08	-0.464843	0.72455	4572974	3.04643e+08	1575	5
132	Thymidine	133 Thymidine	C10H14N2O5	[M-H]-	3.5	5.5	15	0.2	241.083	241.083	0.4	S20734	4.36	4.11	4.59	0.48	94834	136246	119458	60059	106200	13944	12107	8651	10355	10647	16100	11874	15024	18061	15349	21148	18101	0.519451	1.92511	115540	95239	0.278768	1.21316	52840.2	105390	0	5
133	Uracil	134 Uracil	C4H4N2O2	[M+H]+	5.4	7.4	15	0.2	113.035	113.035	1.3	S20755	6.62	6.39	6.86	0.47	5213726	5248915	4377014	3409286	3758542	10198	14972	9594	22636	9435	11863	8656	9277	14799	8874	9805	9275	0.0323577	30.9045	5.23132e+06	3.84828e+06	0.442961	1.35939	44846	4.5398e+06	191	5
134	Ureidopropionic acid	135 Ureidopropionic acid	C4H8N2O3	[M-H]-	10.4	12.4	15	0.2	131.046	131.045	-9.3	S20742	11.57	11.48	11.7	0.22	210361	223180	285459	227491	289778	21053	9887	43451	8655	17995	7968	34296	13667	274649	10158	123273	15461	0.149565	6.68605	216770	267576	-0.30378	0.810127	155128	242173	2	5
135	Ureidosuccinic acid	136 Ureidosuccinic acid	C5H8N2O5	[M-H]-	12.8	14.8	15	0.2	175.036	175.036	0.9	S20734	13.83	13.61	14.02	0.41	11802.8	11802.8	11802.8	11802.8	11802.8	0	0	0	0	0	1579	3179	0	0	0	2453	0	NA	NA	11802.8	11802.8	0	1	11802.8	11802.8	0	0
136	Uric acid	137 Uric acid	C5H4N4O3	[M+H]+	8.8	10.8	15	0.2	169.036	169.035	-3.1	S20754	9.64	9.62	9.7	0.08	10000	10000	10000	10000	62053	0	0	0	0	0	0	0	0	0	0	0	0	0.495025	2.0201	10000	27351	-1.45159	0.365617	10000	18675.5	0	1
137	Uridine	138 Uridine	C9H12N2O6	[M-H]-	5.5	7.5	15	0.2	243.062	243.062	-0.7	S20755	6.61	6.4	6.83	0.43	11556990	13525630	12660940	7580954	10746962	4794	2018	2444	2965	4782	2124	2988	2046	9081	4576	4922	1940	0.359291	2.78326	12541310	1.03296e+07	0.279901	1.21411	21170	1.14355e+07	39	5
138	Uridine 5'-diphosphate	139 Uridine 5'-diphosphate	C9H14N2O12P2	[M+H]+	12.4	14.4	15	0.2	405.01	405.008	-3.7	S20735	13.45	13.41	13.65	0.24	839443	1042853	996555	1324881	1231739	15883	0	8104	0	16478	1925	14861	0	72560	2642	5333	2319	0.196891	5.07895	941148	1.18439e+06	-0.331653	0.794626	45026.2	1.06277e+06	7	5
139	Uridine 5'-monophosphate	140 Uridine 5'-monophosphate	C9H13N2O9P	[M-H]-	11.2	13.2	15	0.2	323.029	323.029	0.6	S20745	12.14	12	12.32	0.32	578857	2550820	1890112	862767	3106110	59910	2249	115823	2409	69161	3101	79266	4635	1803148	8911	14840	3097	0.750503	1.33244	1.56484e+06	1.953e+06	-0.319675	0.80125	551638	1.75892e+06	3	5
140	Uridine diphosphate glucose	141 Uridine diphosphate glucose	C15H24N2O17P2	[M-H]-	12.4	14.4	15	0.2	565.048	565.048	0.6	S20745	13.46	13.35	13.48	0.13	15625541	18459964	17811720	20073424	21349286	40557	0	16928	2134	50452	0	34787	0	359371	0	0	0	0.210709	4.74589	1.70428e+07	19744810	-0.212315	0.863151	136057	1.83938e+07	101	5
141	Uridine diphosphate-N-acetylglucosamine	142 Uridine diphosphate-N-acetylglucosamine	C17H27N3O17P2	[M+H]+	11.2	13.2	15	0.2	608.089	608.087	-2.4	S20745	12.25	12.2	12.47	0.27	696141	580090	733534	776863	838075	7865	0	4650	0	10928	0	7981	0	35339	0	6758	0	0.0892263	11.2075	638116	782824	-0.29487	0.815146	28380.2	710470	10	5
142	Uridine triphosphate	143 Uridine triphosphate	C9H15N2O15P3	[M-H]-	15	18	15	0.2	482.961	482.96	-2	S20756	15.39	15.28	15.51	0.24	10000	10000	10000	10000	10000	0	0	0	0	0	0	0	0	0	0	0	0	NA	NA	10000	10000	0	1	10000	10000	0	0
143	Valerylcarnitine	144 Valerylcarnitine	C12H23NO4	[M+H]+	3.6	5.7	15	0.2	246.17	246.169	-2.8	S20734	4.99	4.75	5.19	0.44	1060892	1001008	1491502	671254	852809	9545	10909	9634	12436	11867	11562	11857	11619	12202	12886	11566	10742	0.941253	1.06241	1030950	1.00519e+06	0.0365085	1.02563	44206.2	1.01807e+06	1	5
144	Xanthine	145 Xanthine	C5H4N4O2	[M-H]-	7.5	9.4	15	0.2	151.026	151.025	-6.3	S20742	8.44	8.32	8.5	0.18	27939948	28083290	34577640	25584598	32885498	20607	10784	56335	11340	29152	16826	25220	12669	188591	14734	72357	13489	0.460991	2.16924	28011619	31015912	-0.146983	0.903137	128026	2.95138e+07	71	5
145	Xanthosine	146 Xanthosine	C10H12N4O6	[M-H]-	6.7	8.7	15	0.2	283.068	283.068	-2.5	S20742	7.76	7.64	7.81	0.17	15355	10517	25392	26541	42331	0	0	0	0	0	0	0	0	0	0	0	0	0.0847887	11.794	12936	31421.3	-1.28035	0.411695	10000	22178.7	1	5
146	Xanthylic acid	147 Xanthylic acid	C10H13N4O9P	[M-H]-	11	13	15	0.2	363.035	363.032	-7	S20770	12	11.76	12.25	0.49	10601.5	20564	10601.5	10601.5	14361	0	2406	0	0	0	0	0	0	0	0	0	0	0.425189	2.35189	15582.8	11854.7	0.394495	1.31448	10601.5	13718.7	0	2

## Sheet: WT vs Sdhd skin
	Skeleton_Metabolite	Metabolite	Formula	Ion Type	RT Start (min)	RT End (min)	m/z Tolerance (ppm)	RT Tolerance (min)	mz	obs_mz	ppm	winner	RT	RT_min	RT_max	RT_range	WT2 Skin	WT4 Skin	Sdhd1 Skin	Sdhd3 Skin	Sdhd5 Skin	Blank_0	Blank_1	Blank_2	Blank_3	Blank_4	Blank_5	Blank_6	Blank_7	Blank_8	Blank_9	Blank_10	Blank_11	ttest_pval	1/pvalue	WT_Skin_Mean	Het_Skin_Mean	Log2FoldChange	LogFoldChange	blank_threshold	combined_mean	impact_score	Detection
0	1-Methylnicotinamide	1 1-Methylnicotinamide	C7H8N2O	[M+H]+	19	21	15	0.2	137.071	137.071	-2.5	S20740	19.25	19.09	19.38	0.29	3405716	6257070	4032207	4840595	5396034	27368	13957	76625	16631	42649	18125	65998	18405	409273	25772	199426	22604	0.953216	1.04908	4831393	4.75628e+06	0.022606	1.01579	244208	4.79384e+06	5	5
1	2,3-Diphosphoglyceric acid	2 2,3-Diphosphoglyceric acid	C3H8O10P2	[M-H]-	12	15	15	0.2	264.952	264.951	-4.2	S20732	14.52	14.36	14.77	0.41	17971.8	17971.8	17971.8	17971.8	17971.8	3658	0	2591	1714	3548	2257	3815	1899	2548	2735	4714	2408	NA	NA	17971.8	17971.8	0	1	17971.8	17971.8	0	0
2	3-Hydroxybutyric acid	3 3-Hydroxybutyric acid	C4H8O3	[M-H]-	5.7	7.7	15	0.2	103.04	103.039	-10.4	S20730	6.63	6.54	6.85	0.31	1600513	151091	174815	197480	201287	7635	6437	8079	6241	8421	6004	5949	7447	7179	7638	5711	7081	0.294529	3.39525	875802	191194	2.19557	4.5807	30955.5	533498	8	5
3	3-Phosphoglyceric acid	4 3-Phosphoglyceric acid	C3H7O7P	[M-H]-	13	15	15	0.2	184.986	184.985	-3.1	S20732	13.98	13.74	14.2	0.46	1.92573e+06	1.92573e+06	1.92573e+06	1.92573e+06	4605424	54232	2127	1167777	8959	72628	4326	2226608	15777	3734579	70385	288368	17139	0.495025	2.0201	1.92573e+06	2.81896e+06	-0.54976	0.683134	1.92573e+06	2.37234e+06	7	1
4	4,5-Dihydroorotic acid	5 4,5-Dihydroorotic acid	C5H6N2O4	[M-H]-	7.5	9.5	15	0.2	157.025	157.025	-5.6	S20759	8.4	8.19	8.63	0.44	49213	11583.2	21434	25490	45963	0	2485	0	0	0	0	0	0	3848	0	0	0	0.975764	1.02484	30398.1	30962.3	-0.0265319	0.981778	11583.2	30680.2	0	4
5	4-Hydroxyproline	6 4-Hydroxyproline	C5H9NO3	[M+H]+	10.2	11.2	15	0.2	132.065	132.067	11.2	S20734	10.75	10.6	10.91	0.31	30164466	10820067	21643092	18467536	11595389	46028	21206	256718	20195	38493	20837	54144	22385	184000	22774	256785	22130	0.716592	1.39549	2.04923e+07	17235339	0.24971	1.18897	251424	1.88638e+07	31	5
6	5'-Methylthioadenosine	7 5'-Methylthioadenosine	C11H15N5O3S	[M+H]+	3	5	15	0.2	298.097	298.096	-3.8	S20730	4.12	3.89	4.21	0.32	1204491	1849507	875896	941069	2338040	55861	10024	111279	12672	73735	13055	61399	13462	130848	17249	32814	17423	0.843664	1.18531	1526999	1.385e+06	0.140811	1.10253	147455	1.456e+06	2	5
7	5-Phosphoribosylamine	8 5-Phosphoribosylamine	C5H12NO7P	[M-H]-	11.5	13.5	15	0.2	228.028	228.026	-7.3	S20753	12.79	12.54	13.04	0.49	19973	19973	19973	19973	19973	2779	0	13744	0	4364	0	5825	0	3171	2773	4350	2886	NA	NA	19973	19973	0	1	19973	19973	0	0
8	6-Phosphogluconic acid	9 6-Phosphogluconic acid	C6H13O10P	[M-H]-	14	17	15	0.2	275.017	275.017	0.5	S20730	14.77	14.73	15	0.27	72814.5	72814.5	72814.5	72814.5	72814.5	13765	0	31264	8352	38122	11882	43623	11216	55541	16133	8771	12589	NA	NA	72814.5	72814.5	0	1	72814.5	72814.5	0	0
9	Acetoacetic acid	10 Acetoacetic acid	C4H6O3	[M-H]-	8.3	10.3	15	0.2	101.024	101.023	-11.1	S20728	9.69	9.45	9.94	0.49	523982	428683	404292	404549	268844	11548	4695	8090	8876	12872	9911	12524	10640	19589	12330	8889	9828	0.184951	5.40684	476332	359228	0.407068	1.32599	42448	417780	3	5
10	Acetyl-CoA	11 Acetyl-CoA	C23H38N7O17P3S	[M+H]+	8	11	15	0.2	810.133	810.131	-3	S20758	9.42	9.37	9.67	0.3	13113.2	13113.2	13113.2	13113.2	13113.2	3065	0	4423	0	2547	0	2418	0	0	0	0	0	NA	NA	13113.2	13113.2	0	1	13113.2	13113.2	0	0
11	Acetylcysteine	12 Acetylcysteine	C5H9NO3S	[M+H]+	6	8	15	0.2	164.038	164.037	-3	S20762	6.96	6.74	7.11	0.36	189800	93402	11269	110682	81452	0	0	2684	0	0	0	0	0	2392	0	0	0	0.253428	3.94589	141601	67801	1.06245	2.08848	11269	104701	1	4
12	Adenine	13 Adenine	C5H5N5	[M+H]+	5	7	15	0.2	136.062	136.062	-1.3	S20748	6.17	5.92	6.19	0.27	3724407	4033485	3094259	3449237	3826434	463925	175670	662335	283437	500660	266126	588716	347079	707918	347681	314498	312674	0.249212	4.01265	3878946	3.45664e+06	0.166293	1.12217	1.25268e+06	3.66779e+06	17	5
13	Adenosine	14 Adenosine	C10H13N5O4	[M+H]+	4.5	7	15	0.2	268.104	268.103	-3.5	S20766	5.8	5.75	5.89	0.14	12956033	12883368	20529046	21220524	5931670	1863065	219123	1797623	261578	637552	199831	2635058	572773	3839876	1069805	539638	438379	0.67545	1.4805	1.29197e+07	1.58937e+07	-0.298887	0.812879	3.52858e+06	1.44067e+07	26	5
14	Adenosine diphosphate ribose	15 Adenosine diphosphate ribose	C15H23N5O14P2	[M-H]-	10.9	12.9	15	0.2	558.064	558.064	-0.2	S20768	11.89	11.76	11.98	0.22	42242.2	124236	42526	129655	398953	18262	2793	75590	2761	13630	0	7473	0	5049	0	3411	0	0.504893	1.98062	83239.1	190378	-1.19353	0.437231	42242.2	136809	1	4
15	Adenosine monophosphate	16 Adenosine monophosphate	C10H14N5O7P	[M+H]+	9.8	11.8	15	0.2	348.07	348.07	-2.5	S20770	10.69	10.64	10.78	0.14	1.04643e+07	1.04643e+07	1.04643e+07	12910386	1.04643e+07	4786760	78308	20293376	159742	2887010	108415	3940382	167596	9018532	190288	117262	69618	0.495025	2.0201	1.04643e+07	1.12797e+07	-0.108247	0.927715	1.04643e+07	1.0872e+07	24	1
16	Adenosine triphosphate	17 Adenosine triphosphate	C10H16N5O13P3	[M-H]-	12.5	14.5	15	0.2	505.988	505.986	-5.5	S20738	13.35	13.22	13.59	0.37	54917.2	54917.2	54917.2	54917.2	54917.2	15667	0	23624	2354	36324	3447	43108	6943	25673	6545	10054	5930	NA	NA	54917.2	54917.2	0	1	54917.2	54917.2	0	0
17	Adenylsuccinic acid	18 Adenylsuccinic acid	C14H18N5O11P	[M-H]-	14.5	16.5	15	0.2	462.067	462.067	0.1	S20748	15.51	15.47	15.57	0.09	520092	520092	520092	520092	520092	134546	7788	1172100	36898	247252	22093	222533	25160	124105	22615	14782	10496	NA	NA	520092	520092	0	1	520092	520092	0	0
18	ADP	19 ADP	C10H15N5O10P2	[M-H]-	11.1	13.1	15	0.2	426.022	426.022	0.4	S20748	12.05	12.05	12.16	0.11	876949	876949	876949	876949	876949	334763	20930	1137794	41872	550017	41895	750499	64683	360757	63067	59846	41672	NA	NA	876949	876949	0	1	876949	876949	0	0
19	Allantoin	20 Allantoin	C4H6N4O3	[M-H]-	9.3	11.3	15	0.2	157.037	157.036	-4.6	S20749	10.23	10.16	10.34	0.18	9727713	7304614	7594196	9771708	10140343	0	2223	0	0	2215	0	2818	0	3464	0	0	0	0.665602	1.5024	8.51616e+06	9168749	-0.106521	0.928825	12680	8.84246e+06	14	5
20	Aminoadipic acid	21 Aminoadipic acid	C6H11NO4	[M-H]-	5.9	7.9	15	0.2	160.061	160.061	-4	S20727	6.79	6.62	7.01	0.39	255894	303478	86656	166488	186624	7103	7632	6475	7138	7882	7050	13848	5037	7791	8549	5711	8712	0.0541387	18.4711	279686	146589	0.932028	1.90796	33232	213138	8	5
21	Argininosuccinic acid	22 Argininosuccinic acid	C10H18N4O6	[M-H]-	12.5	14.5	15	0.2	289.115	289.115	0.5	S20742	13.64	13.58	13.73	0.15	63027	116353	56415	54242	128610	4067	0	8627	0	7516	0	12137	0	12944	0	10862	0	0.807156	1.23892	89690	79755.7	0.16936	1.12456	24038.2	84722.8	0	5
22	Beta-Alanine	23 Beta-Alanine	C3H7NO2	[M+H]+	9.8	10.5	15	0.2	90.055	90.0553	3.8	S20770	10.38	10.17	10.48	0.31	4963000	1824415	1038953	1640173	1823734	35236	21663	52513	27260	31123	21362	32036	26243	73066	24384	34723	25649	0.215435	4.64176	3.39371e+06	1.50095e+06	1.17698	2.26103	111314	2.44733e+06	26	5
23	Betaine	24 Betaine	C5H11NO2	[M+H]+	7	8.2	15	0.2	118.086	118.086	-0.5	S20732	7.85	7.78	7.89	0.11	1005260608	896520896	705651008	746393984	648102336	731498	680051	846101	770236	798594	732149	836132	757470	1642185	783471	1006600	774266	0.0195193	51.2313	950890752	7.00049e+08	0.441823	1.35832	2.59969e+06	8.2547e+08	57443	5
24	Butyrylcarnitine	25 Butyrylcarnitine	C11H21NO4	[M+H]+	4.2	6.2	15	0.2	232.154	232.154	-1.4	S20748	5.63	5.4	5.84	0.44	11666696	7738567	8821074	8488223	8129756	5807	6579	7494	6720	6314	7197	6304	5355	6346	6316	6344	5106	0.470959	2.12333	9.70263e+06	8.47968e+06	0.194366	1.14422	28970.5	9.09116e+06	22	5
25	Carbamoyl phosphate	26 Carbamoyl phosphate	CH4NO5P	[M-H]-	27	30	15	0.2	139.975	139.974	-7.4	S20758	27.01	27	27.23	0.23	29104	131956	92374	91870	72709	10114	2247	4678	2354	6482	1524	18373	1823	7502	2193	16071	3055	0.904405	1.1057	80530	85651	-0.0889438	0.940211	29104	83090.5	0	4
26	Carnosine	27 Carnosine	C9H14N4O3	[M+H]+	10.6	12.6	15	0.2	227.114	227.113	-2.9	S20754	11.9	11.85	11.97	0.11	6017566	55178456	52191452	28210312	81160504	2020969	8994	2282112	10930	11098690	29212	1200102	11914	67360	12571	1415192	21993	0.451619	2.21426	30598011	5.38541e+07	-0.815618	0.568165	4.55501e+06	4.22261e+07	165	5
27	CDP	28 CDP	C9H15N3O11P2	[M+H]+	13	15	15	0.2	404.026	404.024	-4.6	S20735	14.03	13.85	14.15	0.3	17909.8	17909.8	17909.8	17909.8	17909.8	2740	0	2851	0	6984	0	5780	2108	6524	2482	0	2170	NA	NA	17909.8	17909.8	0	1	17909.8	17909.8	0	0
28	Choline	29 Choline	C5H14NO	[Cat]+	11	15	15	0.2	104.107	104.107	1.1	S20772	15	14.98	15	0.02	233536832	101010704	104884616	123053960	162611024	1126906	144602	1635322	241814	3863385	352762	2165605	341383	4554075	675420	737592	146231	0.541974	1.84511	167273768	130183200	0.361668	1.28491	4.00627e+06	148728484	353	5
29	cis-Aconitic acid	30 cis-Aconitic acid	C6H6O6	[M-H]-	14.1	16.1	15	0.2	173.009	173.008	-4.4	S20753	15.01	14.87	15.17	0.3	735911	1112887	658897	658897	2448123	110273	17210	1318010	22884	327822	26285	390107	30036	190592	35273	98692	28405	0.700923	1.42669	924399	1.25531e+06	-0.441451	0.736393	658897	1.08985e+06	2	3
30	Citric acid	31 Citric acid	C6H8O7	[M-H]-	14.2	16.2	15	0.2	191.02	191.019	-2.8	S20753	15.21	15.03	15.44	0.41	4.06756e+07	4.06756e+07	4.06756e+07	4.06756e+07	64198696	7940970	425312	42140240	3180536	27244940	3437101	29568492	4645218	22860980	5210060	11670262	4338214	0.495025	2.0201	4.06756e+07	4.85166e+07	-0.254316	0.838384	4.06756e+07	4.45961e+07	107	1
31	Citrulline	32 Citrulline	C6H13N3O3	[M+H]+	10.9	12.9	15	0.2	176.103	176.103	-1	S20738	12.2	12.14	12.23	0.09	77087728	64892600	38129292	50988656	46081812	914975	312761	6557742	398749	812245	267202	730171	249914	1291938	286692	1360982	298094	0.0298054	33.5509	70990164	4.50666e+07	0.655561	1.57523	3.38037e+06	5.80284e+07	3067	5
32	Creatine	33 Creatine	C4H9N3O2	[M+H]+	10	11.5	15	0.2	132.077	132.077	-1.9	S20753	10.97	10.9	11.04	0.14	1808816000	2361723648	2532331264	2341479168	2765336576	273939328	1140278	462387232	2259672	274794912	3910562	282833824	3015664	12721868	2237060	91209024	2465632	0.174006	5.74693	2085269824	2546382336	-0.288215	0.818915	353238764	2315826080	16252	5
33	Creatinine	34 Creatinine	C4H7N3O	[M+H]+	5.2	7.2	15	0.2	114.066	114.066	1.9	S20752	6.45	6.39	6.5	0.1	54507964	50869428	54222384	42154928	65153220	600013	377030	1150083	738130	941214	747819	905528	728477	518509	635206	639255	603891	0.902593	1.10792	52688696	5.38435e+07	-0.031279	0.978552	2.15629e+06	5.32661e+07	60	5
34	Cyclic AMP	35 Cyclic AMP	C10H12N5O6P	[M-H]-	5.8	7.8	15	0.2	328.045	328.044	-5	S20746	6.78	6.6	7.03	0.43	11190.2	12235	11190.2	11190.2	44645	0	0	0	1957	0	0	0	2804	0	0	0	0	0.513979	1.9456	11712.6	22341.8	-0.931683	0.524246	11190.2	17027.2	0	2
35	Cytidine	36 Cytidine	C9H13N3O5	[M+H]+	7.1	9.1	15	0.2	244.093	244.092	-2.5	S20734	8.4	8.25	8.52	0.27	37196784	21150606	14314144	19699796	17611962	18903	8809	30473	11629	19278	11594	24345	10893	52947	16415	129983	18616	0.154357	6.4785	29173695	17208634	0.761536	1.69529	98471.2	2.31912e+07	255	5
36	Cytidine monophosphate	37 Cytidine monophosphate	C9H14N3O8P	[M+H]+	11.8	13.8	15	0.2	324.059	324.059	-1.6	S20755	12.85	12.73	13.1	0.37	93808.5	120951	93808.5	157734	188445	35217	2420	34060	2854	27714	3419	39812	3214	165692	6131	11911	2790	0.370489	2.69913	107380	146662	-0.449778	0.732155	93808.5	127021	0	3
37	Cytidine triphosphate	38 Cytidine triphosphate	C9H16N3O14P3	[M-H]-	15	20	15	0.2	481.977	481.971	-11.9	S20753	15.03	15.03	15.28	0.25	10000	10000	10000	10000	10000	0	0	0	0	0	0	0	0	0	0	0	0	NA	NA	10000	10000	0	1	10000	10000	0	0
38	Cytosine	39 Cytosine	C4H5N3O	[M+H]+	9	11	15	0.2	112.05	112.051	1.4	S20734	9.06	9	9.3	0.3	6003512	2653572	772748	415992	307797	90818	71805	113271	79846	68712	82013	81489	80866	75055	67927	93203	90947	0.0560573	17.8389	4328542	498846	3.11722	8.67712	258988	2.41369e+06	374	5
39	D-2-Hydroxyglutaric acid	40 D-2-Hydroxyglutaric acid	C5H8O5	[M-H]-	11.6	13.6	15	0.2	147.03	147.029	-6.1	S20726	12.32	12.23	12.53	0.3	4477998	8803654	4703780	6493020	8181715	279542	42214	189208	40491	703530	37924	606324	32187	470206	31717	105549	36272	0.935676	1.06875	6640826	6459505	0.0399391	1.02807	653791	6.55017e+06	7	5
40	D-Glucose	41 D-Glucose	C6H12O6	[M-H]-	9	11	15	0.2	179.056	179.055	-4.5	S20755	11.01	10.76	11.03	0.27	380590	259930	297235	172966	291887	13377	4853	7968	4090	15895	7471	17651	8996	29522	16627	12879	8937	0.408066	2.45058	320260	254029	0.334249	1.26072	47066.5	287145	1	5
41	D-Glyceraldehyde 3-phosphate	42 D-Glyceraldehyde 3-phosphate	C3H7O6P	[M-H]-	13	14	15	0.2	168.991	168.99	-3.3	S20748	13.18	13.05	13.35	0.3	72188.2	72188.2	72188.2	72188.2	114280	17345	0	53435	4532	26400	5219	34933	3812	60216	13649	22414	6798	0.495025	2.0201	72188.2	86218.8	-0.256239	0.837268	72188.2	79203.5	0	1
42	Dihydrofolic acid	43 Dihydrofolic acid	C19H21N7O6	[M+H]+	13	16	15	0.2	444.163	444.161	-3.2	S20740	13.09	13	13.14	0.14	31362.2	31362.2	31362.2	31362.2	31362.2	0	0	0	2105	0	0	0	0	81374	1970	0	0	NA	NA	31362.2	31362.2	0	1	31362.2	31362.2	0	0
43	Dihydroxyacetone phosphate	44 Dihydroxyacetone phosphate	C3H7O6P	[M-H]-	12	13	15	0.2	168.991	168.99	-3.9	S20765	12.34	12.11	12.44	0.34	94981	830682	755249	513527	2246164	4137	0	11004	0	4515	0	7901	0	10428	0	13022	0	0.415021	2.40952	462832	1.17165e+06	-1.33998	0.395027	22751.8	817239	5	5
44	D-Ribose 5-phosphate	45 D-Ribose 5-phosphate	C5H11O8P	[M-H]-	12.4	13.8	15	0.2	229.012	229.012	-0.4	S20753	12.7	12.56	12.88	0.31	779340	2193953	1543569	1169473	3518227	100878	3760	2103516	6285	175158	7291	218553	5753	266431	6737	175509	7491	0.622097	1.60747	1.48665e+06	2.07709e+06	-0.482502	0.715735	779340	1.78187e+06	4	4
45	D-Sedoheptulose 7-phosphate	46 D-Sedoheptulose 7-phosphate	C7H15O10P	[M-H]-	12.2	14.2	15	0.2	289.033	289.033	0	S20726	13.31	13.15	13.32	0.17	347855	991365	2005996	645437	1536724	109386	3510	153280	7788	104204	8434	161684	9856	333466	15784	65657	10509	0.291018	3.43622	669610	1.39605e+06	-1.05996	0.479645	255890	1.03283e+06	7	5
46	dTDP	47 dTDP	C10H16N2O11P2	[M-H]-	11	13	15	0.2	401.016	401.022	15.1	S20727	11.99	11.89	12.23	0.34	11961	11961	11961	11961	11961	0	0	3078	0	0	0	0	0	4766	0	0	0	NA	NA	11961	11961	0	1	11961	11961	0	0
47	FAD	48 FAD	C27H33N9O15P2	[M+H]+	7.6	9.6	15	0.2	786.164	786.164	-1	S20748	8.64	8.49	8.84	0.35	25084.2	39032	27508	42604	63792	4794	0	22574	0	3748	0	6831	2533	17311	2546	0	0	0.450856	2.218	32058.1	44634.7	-0.477475	0.718234	25084.2	38346.4	0	4
48	Folic acid	49 Folic acid	C19H19N7O6	[M+H]+	13	16	15	0.2	442.147	442.145	-4.4	S20750	13.97	13.82	14	0.19	10000	10000	10000	10000	10000	0	0	0	0	0	0	0	0	0	0	0	0	NA	NA	10000	10000	0	1	10000	10000	0	0
49	Fructose 1,6-bisphosphate	50 Fructose 1,6-bisphosphate	C6H14O12P2	[M-H]-	14.1	16.1	15	0.2	338.989	338.989	-0.5	S20726	15.14	15.03	15.37	0.34	83163.2	83163.2	83163.2	83163.2	83163.2	24050	2718	29451	7228	54051	11301	67755	8618	53757	10436	12167	11121	NA	NA	83163.2	83163.2	0	1	83163.2	83163.2	0	0
50	Fructose 6-phosphate	51 Fructose 6-phosphate	C6H13O9P	[M-H]-	12.6	13.5	15	0.2	259.022	259.022	-0.6	S20758	13.17	12.92	13.42	0.5	1563747	4303966	3931083	3187714	5797804	110390	3920	328854	11661	97664	12659	364392	28716	2069014	41896	492805	35140	0.408475	2.44813	2.93386e+06	4.30553e+06	-0.553394	0.681415	909278	3.6197e+06	13	5
51	Fumaric acid	52 Fumaric acid	C4H4O4	[M-H]-	12.2	14.2	15	0.2	115.004	115.002	-10.3	S20748	13.09	13.05	13.13	0.08	4966819	7069884	5671106	5235005	8359667	598679	24967	1100709	57279	809017	43173	895826	64040	1176233	77259	570773	32724	0.80343	1.24466	6.01835e+06	6421926	-0.0936377	0.937157	1.37267e+06	6.22014e+06	8	5
52	Glucose 6-phosphate	53 Glucose 6-phosphate	C6H13O9P	[M-H]-	13.6	14.4	15	0.2	259.022	259.022	-0.2	S20758	13.79	13.74	13.93	0.19	3700542	8308008	7299040	4996624	9614918	657018	10923	1300314	21620	407196	16606	1062468	37684	2755869	59137	1512278	53273	0.630128	1.58698	6004275	7.30353e+06	-0.282603	0.822106	1.9836e+06	6.6539e+06	13	5
53	Glutathione	54 Glutathione	C10H17N3O6S	[M+H]+	10	13	15	0.2	308.091	308.09	-2.2	S20745	11.33	11.19	11.44	0.26	785707	785707	785707	785707	785707	153799	87388	102563	72519	489078	358720	378274	228510	627660	217873	210642	175803	NA	NA	785707	785707	0	1	785707	785707	0	0
54	Glycerol 3-phosphate	55 Glycerol 3-phosphate	C3H9O6P	[M-H]-	11.5	13	15	0.2	171.006	171.006	-4.7	S20748	11.94	11.88	12.06	0.18	6521806	4345154	3237921	8889369	14426976	12656	3793	181763	3369	27485	4609	71737	3842	98290	4750	60675	7897	0.479921	2.08368	5433480	8851422	-0.704033	0.613854	130216	7142451	24	5
55	Glycine	56 Glycine	C2H5NO2	[M+H]+	10.7	12.7	15	0.2	76.0393	76.0399	7.8	S20742	11.96	11.91	12.01	0.1	8651397	9278139	7469306	5250174	8125392	234081	72206	231996	93058	192631	60571	253383	76602	459609	78202	247808	86184	0.177012	5.64935	8964768	6.94829e+06	0.367608	1.29021	531583	7.95653e+06	58	5
56	Guanidoacetic acid	57 Guanidoacetic acid	C3H7N3O2	[M+H]+	10.7	12.7	15	0.2	118.061	118.061	1.7	S20737	12.02	11.94	12.03	0.1	10352614	10452099	9821115	8563936	17304874	321539	10603	384118	15612	422444	12994	567130	17741	550226	27143	167905	19268	0.699993	1.42859	1.04024e+07	1.18966e+07	-0.193644	0.874394	639181	1.11495e+07	18	5
57	Guanine	58 Guanine	C5H5N5O	[M+H]+	7.7	9.7	15	0.2	152.057	152.057	-0.6	S20751	9.04	8.79	9.08	0.29	10524220	4571594	3538746	3874201	3104242	177672	63649	101229	52731	321980	64878	286865	87158	266544	105212	130358	57501	0.168501	5.93469	7547907	3.50573e+06	1.10636	2.15302	438944	5.52682e+06	71	5
58	Guanosine	59 Guanosine	C10H13N5O5	[M+H]+	7.7	9.7	15	0.2	284.099	284.099	-1.2	S20751	9.04	8.95	9.06	0.12	2259652	2526640	1558463	2177425	1814004	86550	14942	30864	11206	163400	13314	138003	26813	118156	35930	42591	12137	0.120365	8.30809	2393146	1849964	0.371411	1.29362	183476	2121555	23	5
59	Guanosine diphosphate	60 Guanosine diphosphate	C10H15N5O11P2	[M-H]-	13.8	15.8	15	0.2	442.017	442.015	-4.2	S20766	14.86	14.8	15	0.2	115434	115434	115434	115434	115434	81205	17796	15585	0	77076	13966	118233	29658	30471	12107	15860	9781	NA	NA	115434	115434	0	1	115434	115434	0	0
60	Guanosine monophosphate	61 Guanosine monophosphate	C10H14N5O8P	[M+H]+	12.6	14.6	15	0.2	364.065	364.064	-2.4	S20745	13.66	13.59	13.69	0.11	1267796	1267796	1267796	1267796	1267796	894687	31182	822851	22838	972943	41375	859320	35810	1250330	48682	37919	13247	NA	NA	1267796	1267796	0	1	1267796	1267796	0	0
61	Guanosine triphosphate	62 Guanosine triphosphate	C10H16N5O14P3	[M-H]-	15	17	15	0.2	521.983	521.979	-9.2	S20771	16.19	16.02	16.35	0.33	14689.2	14689.2	14689.2	14689.2	14689.2	2813	0	2232	0	5760	0	5333	0	2619	0	0	0	NA	NA	14689.2	14689.2	0	1	14689.2	14689.2	0	0
62	Homocysteine	63 Homocysteine	C4H9NO2S	[M-H]-	7.3	9.3	15	0.2	134.028	134.027	-9.9	S20732	8.39	8.26	8.58	0.32	10000	10000	10000	10000	10000	0	0	0	0	0	0	0	0	0	0	0	0	NA	NA	10000	10000	0	1	10000	10000	0	0
63	Hypotaurine	64 Hypotaurine	C2H7NO2S	[M+H]+	10	12	15	0.2	110.027	110.027	1.6	S20750	11.3	11.14	11.48	0.34	14585220	3855430	2584269	6092697	4259774	3537	0	44981	1718	4143	0	6460	0	90631	0	24513	0	0.327682	3.05174	9220325	4.31225e+06	1.09638	2.13817	53995.8	6.76629e+06	44	5
64	Hypoxanthine	65 Hypoxanthine	C5H4N4O	[M+H]+	5.8	7.8	15	0.2	137.046	137.046	-1.4	S20752	6.89	6.86	6.97	0.11	469160960	535817312	514501440	419719552	511576416	927608	151351	1778923	259738	1790334	262755	1583969	268639	2362312	286803	1042267	275568	0.692814	1.44339	502489136	4.81932e+08	0.0602614	1.04265	2.75757e+06	4.92211e+08	741	5
65	Inosine	66 Inosine	C10H12N4O5	[M+H]+	6.4	8.4	15	0.2	269.088	269.087	-3.1	S20756	7.65	7.52	7.71	0.19	18889024	29702702	31726350	29576216	37623492	84701	5160	287614	39281	466075	22064	220541	19991	293202	35084	145553	27247	0.186559	5.36023	24295863	3.29754e+07	-0.440677	0.736789	421628	2.86356e+07	208	5
66	Inosinic acid	67 Inosinic acid	C10H13N4O8P	[M+H]+	11.4	13.4	15	0.2	349.054	349.053	-2.8	S20753	12.48	12.43	12.53	0.1	2.82217e+06	2.82217e+06	2.82217e+06	2.82217e+06	12434297	118114	5766	8138910	179771	971010	52319	584957	42553	873645	43707	199895	38031	0.495025	2.0201	2.82217e+06	6026212	-1.09445	0.468316	2.82217e+06	4.42419e+06	19	1
67	L-Acetylcarnitine	68 L-Acetylcarnitine	C9H17NO4	[M+H]+	6.3	8.3	15	0.2	204.123	204.123	-2.1	S20753	7.57	7.47	7.63	0.16	349254752	271896448	291260288	269718016	326768928	61584	16833	336403	15723	79919	16279	33873	18855	35442	16270	67106	18474	0.710771	1.40692	310575600	295915744	0.069758	1.04954	189190	303245672	448	5
68	L-Alanine	69 L-Alanine	C3H7NO2	[M+H]+	10.6	11.2	15	0.2	90.055	90.0554	4.9	S20750	11.05	10.92	11.11	0.19	45106064	49983232	42242172	42736180	51363104	4228069	386479	7856768	462612	3964502	454227	4325248	436766	2130181	415782	1971399	416298	0.654281	1.52839	47544648	45447152	0.0650931	1.04615	6.77208e+06	46495900	74	5
69	L-Arginine	70 L-Arginine	C6H14N4O2	[M+H]+	18.5	21	15	0.2	175.119	175.119	-2	S20742	20.32	20.27	20.44	0.17	1.02803e+08	139710096	1.02803e+08	1.02803e+08	122532448	43822720	9608353	64682304	13673643	51984516	11046417	65768420	14066018	40882512	10162093	67164376	18310762	0.515692	1.93914	1.21257e+08	109379505	0.14872	1.10859	1.02803e+08	1.15318e+08	248	2
70	L-Asparagine	71 L-Asparagine	C4H8N2O3	[M+H]+	10.3	12.3	15	0.2	133.061	133.06	-2	S20742	11.59	11.53	11.65	0.12	10174581	11492217	7592486	7424184	7868020	88606	36568	241181	51451	117983	31958	173531	44215	471059	41471	299028	51002	0.00853316	117.19	10833399	7628230	0.506066	1.42017	422013	9.23081e+06	1536	5
71	L-Aspartic acid	72 L-Aspartic acid	C4H7NO4	[M-H]-	10.8	12.8	15	0.2	132.03	132.029	-8.6	S20726	11.9	11.84	11.93	0.1	43695864	45614984	38855332	30679652	39420376	6761399	409631	7846642	415322	9606767	317102	10254307	408697	3814051	301191	2191668	365005	0.110562	9.04471	44655424	3.63185e+07	0.298133	1.22955	1.06829e+07	4.04869e+07	450	5
72	L-Carnitine	73 L-Carnitine	C7H16NO3	[Cat]+	8.3	10.3	15	0.2	162.113	162.112	-2.3	S20738	9.72	9.66	9.76	0.1	665048896	605185856	530137280	523577216	533848672	1016090	89707	8068715	114047	1119472	135996	920282	127045	2199269	140324	939985	135877	0.0184534	54.1905	635117376	5.29188e+08	0.263244	1.20017	3.7617e+06	5.82153e+08	37862	5
73	L-Cystathionine	74 L-Cystathionine	C7H14N2O4S	[M+H]+	12.2	14.2	15	0.2	223.075	223.074	-2.7	S20734	13.45	13.39	13.49	0.11	10965221	3159250	874676	2689286	3720193	311864	8840	45114	6961	64239	8467	67336	6329	321190	10471	263833	16904	0.231924	4.31176	7.06224e+06	2.42805e+06	1.54033	2.9086	292887	4.74514e+06	60	5
74	L-Cysteine	75 L-Cysteine	C3H7NO2S	[M+H]+	13	17	15	0.2	122.027	122.027	-0.2	S20732	13.16	13	13.41	0.41	20094.8	20094.8	20094.8	20094.8	20094.8	3528	0	6096	3219	4823	0	3885	2370	7663	2356	3965	2474	NA	NA	20094.8	20094.8	0	1	20094.8	20094.8	0	0
75	L-Cystine	76 L-Cystine	C6H12N2O4S2	[M-H]-	11.7	13.7	15	0.2	239.017	239.016	-1.2	S20742	12.82	12.66	12.89	0.23	923647	332371	73110	164189	186659	4933	2403	18899	24017	7664	6186	21663	19928	37929	29728	55758	23332	0.119088	8.39716	628009	141319	2.15183	4.4439	73110	384664	14	4
76	L-Glutamic acid	77 L-Glutamic acid	C5H9NO4	[M+H]+	10	13	15	0.2	148.06	148.06	-2.3	S20732	11.58	11.55	11.67	0.12	143572800	117492000	95373256	106123384	107358928	9307202	190482	8703409	267403	10431036	184148	13915606	261864	4097238	305322	3489251	472810	0.0852457	11.7308	130532400	102951856	0.342438	1.2679	1.29164e+07	116742128	1736	5
77	L-Glutamine	78 L-Glutamine	C5H10N2O3	[M+H]+	10.1	12.1	15	0.2	147.076	147.076	-2.9	S20761	11.41	11.34	11.49	0.15	287813920	286342336	264183232	271160832	267503120	24699470	247029	38112228	302216	18794046	344037	28781210	347491	23650632	371824	10453531	412727	0.0052651	189.93	287078128	267615728	0.101281	1.07273	3.66391e+07	277346928	56507	5
78	L-Histidine	79 L-Histidine	C6H9N3O2	[M+H]+	9.9	11.9	15	0.2	156.077	156.077	-1.6	S20755	10.87	10.7	11.1	0.4	63171476	51506680	38268808	37544616	34479608	3242732	1610403	8308776	2114726	3496591	2042865	4609564	2038377	16114255	1969967	5969912	1751332	0.0208089	48.0564	57339078	36764344	0.641211	1.55964	13327375	47051711	3527	5
79	L-Isoleucine	80 L-Isoleucine	C6H13NO2	[M+H]+	6	7.5	15	0.2	132.102	132.102	-0.8	S20755	7.39	7.34	7.45	0.11	109751080	107187120	82348376	71867024	75136680	913210	633937	909443	658638	631308	580309	686373	613618	940584	634066	890529	742603	0.00440111	227.215	108469100	7.64507e+07	0.504683	1.41881	2.21865e+06	9.24599e+07	29807	5
80	L-Kynurenine	81 L-Kynurenine	C10H12N2O3	[M+H]+	6	8	15	0.2	209.092	209.091	-2.7	S20725	7.34	7.19	7.49	0.29	122374	103538	135177	101718	175802	25096	17666	22828	19434	17077	17601	21154	18735	22707	18679	19516	18612	0.451798	2.21338	112956	137566	-0.28436	0.821106	69776.2	125261	0	5
81	L-Lactic acid	82 L-Lactic acid	C3H6O3	[M-H]-	6.2	8.2	15	0.2	89.0244	89.0233	-12.6	S20738	7.07	6.95	7.09	0.14	150266720	192528432	208043488	191494832	257630496	1878594	1892093	2090108	1915271	2437937	2179054	2090169	2267710	2359727	2282838	2543015	2212691	0.211518	4.72773	171397576	219056272	-0.353955	0.782436	6.5473e+06	195226924	1180	5
82	L-Leucine	83 L-Leucine	C6H13NO2	[M+H]+	7.5	9	15	0.2	132.102	132.102	0	S20755	7.46	7.45	7.71	0.26	100215032	102448656	68053000	60684264	64598136	688002	498700	665355	537011	438130	421123	497084	458796	666548	468941	656517	548254	0.00101785	982.463	101331844	6.44451e+07	0.652944	1.57237	1.64612e+06	8.28885e+07	128046	5
83	L-Lysine	84 L-Lysine	C6H14N2O2	[M+H]+	18	20	15	0.2	147.113	147.113	-2.1	S20755	19.28	19.27	19.4	0.14	22308630	38586372	31897562	28445120	42131452	4485235	544161	11534503	1358863	7359984	985856	10861432	1254992	20509420	2540215	11298882	1608648	0.676532	1.47813	30447501	3.4158e+07	-0.165902	0.891371	1.85955e+07	3.23028e+07	54	5
84	L-Malic acid	85 L-Malic acid	C4H6O5	[M-H]-	12.2	14.2	15	0.2	133.014	133.013	-7.1	S20730	13.07	13.07	13.12	0.05	53517804	68740688	54454624	52350104	84516368	9496203	1145254	16048600	2164771	12544180	1920988	13892914	2507332	16743709	2332988	9173757	1914776	0.867481	1.15276	61129246	6.37737e+07	-0.0610988	0.958534	22481368	6.24515e+07	75	5
85	L-Methionine	86 L-Methionine	C5H11NO2S	[M+H]+	6.8	8.8	15	0.2	150.058	150.058	-0.8	S20747	8.06	7.99	8.14	0.15	63493808	53208172	65021572	50170120	58246288	95395	25457	160423	23887	79918	28573	79170	24700	265260	19358	149753	35813	0.941356	1.0623	58350990	57812660	0.0133717	1.00931	256927	58081825	62	5
86	L-Phenylalanine	87 L-Phenylalanine	C9H11NO2	[M+H]+	5.6	7.6	15	0.2	166.086	166.086	-1.5	S20755	6.8	6.74	6.82	0.08	123335208	130710080	126772776	99641064	118012848	903240	571865	929620	585141	581029	578401	592058	567590	1292404	764392	818043	673661	0.335788	2.97807	127022644	114808896	0.145851	1.10638	2224361	120915770	398	5
87	L-Proline	88 L-Proline	C5H9NO2	[M+H]+	7.9	9.9	15	0.2	116.071	116.071	0	S20732	9.22	9.18	9.26	0.08	450775328	395946752	394812544	345526048	333932832	3642470	3001865	4038035	2874487	2916080	3028056	3439826	3118966	4281350	2656546	4660549	3518350	0.130738	7.64888	423361040	3.5809e+08	0.241564	1.18227	10304145	3.90726e+08	3533	5
88	L-Serine	89 L-Serine	C3H7NO3	[M+H]+	10.8	12.8	15	0.2	106.05	106.05	2.2	S20744	12.03	12.01	12.09	0.08	24245686	33412430	24451588	16010131	21133204	1258746	474094	1634419	615956	1208801	427708	1519186	392335	1649722	469364	1196504	540010	0.173041	5.77899	28829058	20531641	0.489675	1.40413	2.85671e+06	2.46803e+07	200	5
89	L-Threonine	90 L-Threonine	C4H9NO3	[M-H]-	9.5	11.5	15	0.2	118.051	118.05	-9	S20732	10.78	10.72	10.85	0.13	13114356	11997177	11138118	8391812	10947484	158064	82972	138043	101008	147442	78155	164430	83635	293342	75047	253423	104767	0.143428	6.97212	1.25558e+07	10159138	0.305572	1.23591	430082	1.13575e+07	98	5
90	L-Tryptophan	91 L-Tryptophan	C11H12N2O2	[M+H]+	6.8	8.8	15	0.2	205.097	205.1	14.8	S20742	8.43	8.18	8.48	0.3	10763439	11093300	11132210	8605814	11528083	92852	53513	108934	66844	74190	64578	71176	64154	111057	49552	92464	76289	0.698686	1.43126	1.09284e+07	1.0422e+07	0.0684411	1.04858	241401	1.06752e+07	16	5
91	L-Tyrosine	92 L-Tyrosine	C9H11NO3	[M+H]+	8.2	10.2	15	0.2	182.081	182.081	-2	S20742	9.46	9.37	9.49	0.12	46173548	44572668	46096576	33675420	47097092	725587	372142	835576	378678	396709	350108	491543	343098	948480	400677	688325	432883	0.620538	1.61151	45373108	42289696	0.101531	1.07291	1.60095e+06	43831402	76	5
92	L-Valine	93 L-Valine	C5H11NO2	[M+H]+	8.3	9.2	15	0.2	118.086	118.086	0.4	S20755	8.94	8.87	8.96	0.09	103826416	100531688	81585248	75088664	80958344	1025503	645041	1049933	671682	563800	604288	716959	639211	984017	559288	964292	789502	0.00436491	229.1	102179052	79210752	0.367331	1.28996	2313379	90694902	26803	5
93	N6-Acetyl-L-lysine	94 N6-Acetyl-L-lysine	C8H16N2O3	[M+H]+	1.9	3.9	15	0.2	189.123	189.122	-8.3	S20737	2.95	2.88	2.98	0.1	568050	568050	568050	584047	568050	195943	179247	211715	189560	173742	208512	172351	169727	185682	177737	177889	190095	0.495025	2.0201	568050	573382	-0.0134795	0.9907	568050	570716	1	1
94	N-Acetylglutamic acid	95 N-Acetylglutamic acid	C7H11NO5	[M+H]+	10.3	12.3	15	0.2	190.071	190.071	-2.1	S20755	10.67	10.57	10.91	0.34	70557	70557	70557	82821	70557	9918	10569	25905	10877	14382	10277	30456	14410	70136	17260	17407	10631	0.495025	2.0201	70557	74645	-0.0812564	0.945234	70557	72601	0	1
95	N-Acetylglutamine	96 N-Acetylglutamine	C7H12N2O4	[M-H]-	6.8	8.8	15	0.2	187.072	187.072	-3.9	S20745	7.83	7.62	8.07	0.45	204355	173660	114358	301508	163076	3034	3282	4617	3271	3074	2293	3874	6472	5426	2532	3856	4735	0.960162	1.04149	189008	192981	-0.0300128	0.979412	21616.5	190994	0	5
96	N-Acetyl-L-alanine	97 N-Acetyl-L-alanine	C5H9NO3	[M+H]+	6	7	15	0.2	132.065	132.065	-0.2	S20747	6.39	6.2	6.63	0.44	655341	1031207	448508	725817	465653	20667	21092	23744	17824	18310	17591	24264	24691	24248	22534	19993	20585	0.201199	4.9702	843274	546659	0.625359	1.5426	73885.8	694967	5	5
97	N-Acetyl-L-methionine	98 N-Acetyl-L-methionine	C7H13NO3S	[M+H]+	3	5	15	0.2	192.069	192.069	-1.5	S20745	4.07	3.93	4.21	0.28	600938	864517	455280	562049	560385	2670	0	0	0	0	0	0	0	0	0	0	2638	0.152154	6.57227	732728	525905	0.478475	1.39327	11327	629316	6	5
98	N-Acetyl-L-phenylalanine	99 N-Acetyl-L-phenylalanine	C11H13NO3	[M+H]+	2.8	4	15	0.2	208.097	208.096	-2	S20752	3.28	3.22	3.31	0.1	462816	462816	517902	462816	462816	165895	150314	152326	160909	117932	125858	135138	152688	160658	153970	167187	168388	0.495025	2.0201	462816	481178	-0.0561322	0.961839	462816	471997	1	1
99	N-Acetylornithine	100 N-Acetylornithine	C7H14N2O3	[M+H]+	8.6	10.6	15	0.2	175.108	175.107	-1.3	S20737	9.89	9.84	10.02	0.18	4133113	4943656	4221610	5451950	6927098	47013	22140	82703	26637	36045	20028	38009	24519	38216	22460	39415	28982	0.414682	2.41149	4.53838e+06	5.53355e+06	-0.286027	0.820157	116542	5.03597e+06	15	5
100	N-Acetylserine	101 N-Acetylserine	C5H9NO4	[M-H]-	7.5	8.5	15	0.2	146.046	146.045	-6	S20732	7.97	7.84	8	0.16	6956229	5967456	2918438	4209244	3699072	22614	19001	31123	31008	27596	26628	24956	29880	26097	32396	34433	28924	0.018364	54.4545	6.46184e+06	3608918	0.840379	1.79052	93664	5.03538e+06	491	5
101	NAD	102 NAD	C21H28N7O14P2	[Cat]+	9.9	11.9	15	0.2	664.116	664.115	-2.4	S20770	10.98	10.78	11.19	0.4	29692.5	29692.5	29692.5	29692.5	29692.5	17027	0	0	0	20534	0	20919	0	20290	0	0	0	NA	NA	29692.5	29692.5	0	1	29692.5	29692.5	0	0
102	NADH	103 NADH	C21H29N7O14P2	[M-H]-	9.5	11.5	15	0.2	664.117	664.114	-4.7	S20745	10.55	10.36	10.62	0.25	10000	10000	10000	10000	10000	0	0	0	0	0	0	0	0	0	0	0	0	NA	NA	10000	10000	0	1	10000	10000	0	0
103	NADP	104 NADP	C21H29N7O17P3	[Cat]+	12.7	14.7	15	0.2	744.083	744.081	-2.5	S20763	13.81	13.68	13.89	0.21	21796	21796	21796	21796	21796	5445	0	3653	0	5379	0	11270	2759	12979	3019	2680	0	NA	NA	21796	21796	0	1	21796	21796	0	0
104	NADPH	105 NADPH	C21H30N7O17P3	[M-H]-	13	15	15	0.2	744.084	744.076	-10.7	S20748	14.33	14.23	14.57	0.34	10000	10000	10000	10000	10000	0	0	0	0	0	0	0	0	0	0	0	0	NA	NA	10000	10000	0	1	10000	10000	0	0
105	Niacinamide	106 Niacinamide	C6H6N2O	[M+H]+	3.3	5.3	15	0.2	123.055	123.055	-1.5	S20730	4.43	4.4	4.5	0.11	422468736	523809824	491534240	440906048	511598816	13145834	11755362	13517390	11559613	11209388	11188946	12201550	10823776	13440125	10561355	12748627	12492199	0.87119	1.14786	473139280	481346368	-0.0248105	0.98295	3.6171e+07	477242824	557	5
106	Nicotinic acid	107 Nicotinic acid	C6H5NO2	[M-H]-	5.5	7.5	15	0.2	122.025	122.023	-12.7	S20745	6.67	6.44	6.91	0.47	25626	25643	25626	25626	25626	3758	3552	2679	3982	5906	3939	7553	4159	9658	6790	5476	5052	0.272228	3.67339	25634.5	25626	0.000478454	1.00033	25626	25630.2	0	1
107	O-Phosphoethanolamine	108 O-Phosphoethanolamine	C2H8NO4P	[M+H]+	11.4	13.4	15	0.2	142.026	142.026	-1.9	S20771	12.65	12.64	12.76	0.11	1.62668e+06	1.62668e+06	1.62668e+06	1.62668e+06	3821150	943014	33726	384983	30025	1467310	80162	2557275	128167	494262	53922	256117	37744	0.495025	2.0201	1.62668e+06	2.35817e+06	-0.535739	0.689805	1.62668e+06	1.99242e+06	6	1
108	Ornithine	109 Ornithine	C5H12N2O2	[M+H]+	17	19	15	0.2	133.097	133.097	-1.2	S20755	17.61	17.58	17.78	0.2	9870603	11468281	10625399	7789656	8538670	483063	221669	1828224	326348	918069	322575	1078376	295187	8408421	1037930	3395146	706475	0.269421	3.71166	10669442	8984575	0.247963	1.18753	4.76537e+06	9.82701e+06	43	5
109	Orotic acid	110 Orotic acid	C5H4N2O4	[M-H]-	6.7	8.7	15	0.2	155.01	155.009	-4.7	S20752	7.49	7.38	7.66	0.27	363426	193619	187568	135037	197732	0	1904	2464	2035	2274	0	2844	2486	0	0	2490	2713	0.220372	4.53777	278522	173446	0.68331	1.60582	14802.5	225984	2	5
110	Orotidylic acid	111 Orotidylic acid	C10H13N2O11P	[M+H]+	0	30	15	0.2	369.033	369.028	-14.6	S20773	4.54	4.51	4.54	0.03	10000	10000	10000	10000	10000	0	0	0	0	0	0	0	0	0	0	0	0	NA	NA	10000	10000	0	1	10000	10000	0	0
111	Oxidized glutathione	112 Oxidized glutathione	C20H32N6O12S2	[M+H]+	13.5	15.5	15	0.2	613.159	613.158	-2.7	S20730	14.53	14.53	14.61	0.09	3.8213e+06	3.8213e+06	3.8213e+06	5258250	5172296	1520961	82140	1778238	77530	1499953	325910	1576116	229940	7262712	369058	365749	156880	0.219603	4.55368	3.8213e+06	4.75061e+06	-0.314052	0.80438	3.8213e+06	4.28596e+06	24	2
112	Oxoadipic acid	113 Oxoadipic acid	C6H8O5	[M-H]-	7.5	9.5	15	0.2	159.03	159.03	-0.6	S20747	7.66	7.55	7.9	0.35	19385.8	19385.8	19385.8	19385.8	19385.8	2584	2507	3002	2726	3386	2992	2923	2481	5269	3264	3171	3238	NA	NA	19385.8	19385.8	0	1	19385.8	19385.8	0	0
113	Oxoglutaric acid	114 Oxoglutaric acid	C5H6O5	[M-H]-	10.8	14.8	15	0.2	145.014	145.013	-6.5	S20745	12.65	12.41	12.69	0.29	131947	396070	707065	369479	374699	10692	10716	16859	14104	14709	10388	14752	9524	13769	11305	16133	13653	0.297147	3.36533	264008	483748	-0.87367	0.545757	49151	373878	2	5
114	Palmitic acid	115 Palmitic acid	C16H32O2	[M-H]-	1.6	3.6	15	0.2	255.233	255.233	-1.4	S20750	2.66	2.56	2.69	0.14	33974592	27527577	27527577	51755248	129982744	26470520	23080002	13768458	11305452	6089864	5932225	4813920	3679003	5397618	3252510	3894593	2386143	0.401258	2.49217	3.07511e+07	6.97552e+07	-1.18166	0.440843	27527577	5.02531e+07	284	3
115	Pantothenic acid	116 Pantothenic acid	C9H17NO5	[M+H]+	5.1	7.1	15	0.2	220.118	220.118	-1.6	S20728	6.08	5.91	6.3	0.4	16984578	21110246	18205622	15947997	18038018	26528	24548	87695	26044	58223	21308	35624	14022	69102	18978	17076	19910	0.427058	2.3416	19047412	1.73972e+07	0.130739	1.09485	114764	1.82223e+07	47	5
116	Phenol	117 Phenol	C6H6O	[M-H]-	2.1	4.1	15	0.2	93.0346	93.0335	-11.7	S20774	3.45	3.2	3.49	0.29	5.93174e+06	6284143	5.93174e+06	5.93174e+06	9504164	1794796	1916913	2084110	1952659	1735897	2126861	1898552	2096287	1986736	1815241	2081948	2196963	0.557756	1.7929	6.10794e+06	7.12255e+06	-0.221707	0.85755	5.93174e+06	6.61525e+06	14	2
117	Phosphocreatine	118 Phosphocreatine	C4H10N3O5P	[M-H]-	11.2	13.2	15	0.2	210.029	210.028	-3.5	S20756	12.23	12.12	12.46	0.34	12210.8	12210.8	12210.8	12210.8	13933	0	0	0	0	6151	0	2692	0	0	0	0	0	0.495025	2.0201	12210.8	12784.8	-0.0662815	0.955097	12210.8	12497.8	0	1
118	Phosphoenolpyruvic acid	119 Phosphoenolpyruvic acid	C3H5O6P	[M-H]-	13.6	15.6	15	0.2	166.975	166.974	-4.2	S20732	14.59	14.5	14.77	0.28	511953	511953	511953	511953	2518747	14383	0	51733	3127	19638	2532	676179	19086	1134526	24648	46669	15290	0.495025	2.0201	511953	1.18088e+06	-1.20578	0.433533	511953	846418	4	1
119	Phosphoribosyl pyrophosphate	120 Phosphoribosyl pyrophosphate	C5H13O14P3	[M-H]-	15	18	15	0.2	388.945	388.942	-7.3	S20743	15.35	15.26	15.57	0.31	10506.2	10506.2	10506.2	10506.2	10506.2	2025	0	0	0	0	0	0	0	0	0	0	0	NA	NA	10506.2	10506.2	0	1	10506.2	10506.2	0	0
120	Phosphorylcholine	121 Phosphorylcholine	C5H14NO4P	[M+H]+	10	13	15	0.2	184.073	184.073	-2.3	S20740	11.68	11.6	11.71	0.11	192413392	138651632	107750432	161174496	224330112	15723845	215489	17082382	332864	22405438	236731	36377556	517803	98060072	938676	2907153	213975	0.9829	1.0174	165532512	1.64418e+08	0.00974331	1.00678	48762996	1.64975e+08	169	5
121	Phosphoserine	122 Phosphoserine	C3H8NO6P	[M+H]+	11.5	13.5	15	0.2	186.016	186.016	-2.7	S20771	13.42	13.19	13.46	0.27	14907.5	14907.5	14907.5	14907.5	14907.5	0	0	0	0	5762	0	6268	0	4152	1680	0	1768	NA	NA	14907.5	14907.5	0	1	14907.5	14907.5	0	0
122	Pipecolic acid	123 Pipecolic acid	C6H11NO2	[M+H]+	7.5	9.5	15	0.2	130.086	130.086	-0.4	S20752	8.81	8.71	8.96	0.26	11652959	9921927	8373566	10320671	11182359	78010	65336	95719	56568	62231	57255	65577	59836	73402	59470	77200	66483	0.555268	1.80093	10787443	9.95887e+06	0.1153	1.0832	214272	1.03732e+07	20	5
123	Propionylcarnitine	124 Propionylcarnitine	C10H19NO4	[M+H]+	5.2	7.2	15	0.2	218.139	218.138	-1.3	S20748	6.5	6.28	6.75	0.47	10387905	4652836	7563969	5059574	6395211	14715	9671	11613	10613	9467	10638	10672	11710	9862	9912	11133	10233	0.647553	1.54427	7.52037e+06	6.33958e+06	0.246415	1.18626	42559.8	6.92998e+06	13	5
124	Pyruvic acid	125 Pyruvic acid	C3H4O3	[M-H]-	5.5	7.5	15	0.2	87.0088	87.0077	-12.3	S20764	5.88	5.65	6.09	0.44	169266	620441	986055	509670	944715	14147	12900	11956	9937	22050	15171	19787	15775	29470	21219	19440	16942	0.204159	4.89815	394854	813480	-1.04279	0.485388	62198.5	604167	6	5
125	Ribose 1-phosphate	126 Ribose 1-phosphate	C5H11O8P	[M-H]-	11	12.4	15	0.2	229.012	229.012	-1.2	S20738	12.02	11.97	12.08	0.11	2.2432e+06	2.2432e+06	2.2432e+06	2.2432e+06	7875832	683331	11034	2549634	21792	2017983	29791	1942528	41867	1413166	42643	159771	19275	0.495025	2.0201	2.2432e+06	4.12075e+06	-0.877345	0.544368	2.2432e+06	3.18198e+06	12	1
126	Saccharopine	127 Saccharopine	C11H20N2O6	[M-H]-	11	14	15	0.2	275.125	275.125	0.1	S20725	12.58	12.44	12.69	0.25	24052.2	24052.2	24052.2	26456	24052.2	6281	0	0	0	6292	0	9130	0	34506	0	0	0	0.495025	2.0201	24052.2	24853.5	-0.0472772	0.967761	24052.2	24452.9	0	1
127	S-Adenosylhomocysteine	128 S-Adenosylhomocysteine	C14H20N6O5S	[M-H]-	8.6	10.6	15	0.2	383.114	383.115	0.5	S20770	9.85	9.82	9.98	0.16	105232	83263	113849	105126	155566	7227	0	13334	0	7360	0	6926	0	46295	0	4027	0	0.253263	3.94846	94247.5	124847	-0.405635	0.754904	31292.2	109547	1	5
128	S-Adenosylmethionine	129 S-Adenosylmethionine	C15H22N6O5S	[M+H]+	10.7	12.7	15	0.2	399.144	399.144	-1.5	S20737	12.35	12.24	12.43	0.19	1572205	2258146	1562749	2429930	2851464	578150	30638	1192000	67252	769861	53454	608956	47834	1449810	70244	195558	40423	0.554796	1.80246	1.91518e+06	2281381	-0.252431	0.839481	1286045	2.09828e+06	5	5
129	Sarcosine	130 Sarcosine	C3H7NO2	[M+H]+	11.2	12	15	0.2	90.055	90.0553	3.8	S20768	11.2	11.2	11.27	0.07	16001171	18389702	19201072	14462520	24404216	416400	96675	760860	116639	380384	88109	438756	130594	377432	103129	399700	121967	0.61049	1.63803	1.71954e+07	19355936	-0.17075	0.888381	867661	1.82757e+07	34	5
130	Succinic acid	131 Succinic acid	C4H6O4	[M-H]-	11.3	13.3	15	0.2	117.019	117.018	-9.7	S20748	12.31	12.07	12.32	0.26	3788748	1828792	1888258	3892803	3468523	71547	49549	43249	55220	57435	47347	69228	49014	53515	56804	60982	59545	0.814842	1.22723	2808770	3.08319e+06	-0.134487	0.910993	178359	2.94598e+06	4	5
131	Taurine	132 Taurine	C2H7NO3S	[M-H]-	10.2	12.2	15	0.2	124.007	124.006	-9.6	S20728	11.36	11.26	11.38	0.11	246976224	290897856	260590784	245378688	314289856	1090478	18251	6714271	39242	3115840	33962	2240169	43667	3263036	53143	1605194	34643	0.896053	1.11601	268937040	273419776	-0.0238491	0.983605	4572974	271178408	308	5
132	Thymidine	133 Thymidine	C10H14N2O5	[M-H]-	3.5	5.5	15	0.2	241.083	241.083	0.4	S20734	4.36	4.11	4.59	0.48	1400506	675019	215299	647321	668231	13944	12107	8651	10355	10647	16100	11874	15024	18061	15349	21148	18101	0.209059	4.78335	1.03776e+06	510284	1.0241	2.0337	52840.2	774023	8	5
133	Uracil	134 Uracil	C4H4N2O2	[M+H]+	5.4	7.4	15	0.2	113.035	113.035	1.3	S20755	6.62	6.39	6.86	0.47	3743432	3374744	3790446	2664385	3964538	10198	14972	9594	22636	9435	11863	8656	9277	14799	8874	9805	9275	0.884413	1.13069	3559088	3473123	0.0352741	1.02475	44846	3.51611e+06	4	5
134	Ureidopropionic acid	135 Ureidopropionic acid	C4H8N2O3	[M-H]-	10.4	12.4	15	0.2	131.046	131.045	-9.3	S20742	11.57	11.48	11.7	0.22	1744010	2645130	1211852	1047620	1427749	21053	9887	43451	8655	17995	7968	34296	13667	274649	10158	123273	15461	0.0771454	12.9625	2194570	1.22907e+06	0.836367	1.78555	155128	1.71182e+06	40	5
135	Ureidosuccinic acid	136 Ureidosuccinic acid	C5H8N2O5	[M-H]-	12.8	14.8	15	0.2	175.036	175.036	0.9	S20734	13.83	13.61	14.02	0.41	26701	11802.8	25757	21098	17477	0	0	0	0	0	1579	3179	0	0	0	2453	0	0.752942	1.32812	19251.9	21444	-0.155575	0.897774	11802.8	20347.9	0	4
136	Uric acid	137 Uric acid	C5H4N4O3	[M+H]+	8.8	10.8	15	0.2	169.036	169.035	-3.1	S20754	9.64	9.62	9.7	0.08	183837	223701	179899	224735	218283	0	0	0	0	0	0	0	0	0	0	0	0	0.87911	1.13751	203769	207639	-0.0271429	0.981362	10000	205704	0	5
137	Uridine	138 Uridine	C9H12N2O6	[M-H]-	5.5	7.5	15	0.2	243.062	243.062	-0.7	S20755	6.61	6.4	6.83	0.43	13602734	8695147	8816260	9196245	8045050	4794	2018	2444	2965	4782	2124	2988	2046	9081	4576	4922	1940	0.28153	3.55202	1.11489e+07	8.68585e+06	0.360167	1.28357	21170	9.9174e+06	45	5
138	Uridine 5'-diphosphate	139 Uridine 5'-diphosphate	C9H14N2O12P2	[M+H]+	12.4	14.4	15	0.2	405.01	405.008	-3.7	S20735	13.45	13.41	13.65	0.24	45026.2	49270	45026.2	66150	70087	15883	0	8104	0	16478	1925	14861	0	72560	2642	5333	2319	0.282889	3.53495	47148.1	60421.1	-0.357852	0.780326	45026.2	53784.6	0	3
139	Uridine 5'-monophosphate	140 Uridine 5'-monophosphate	C9H13N2O9P	[M-H]-	11.2	13.2	15	0.2	323.029	323.029	0.6	S20745	12.14	12	12.32	0.32	551638	551638	551638	1982336	864131	59910	2249	115823	2409	69161	3101	79266	4635	1803148	8911	14840	3097	0.37623	2.65795	551638	1.1327e+06	-1.03798	0.48701	551638	842170	5	2
140	Uridine diphosphate glucose	141 Uridine diphosphate glucose	C15H24N2O17P2	[M-H]-	12.4	14.4	15	0.2	565.048	565.048	0.6	S20745	13.46	13.35	13.48	0.13	136057	136057	136057	183801	326721	40557	0	16928	2134	50452	0	34787	0	359371	0	0	0	0.361269	2.76802	136057	215526	-0.663651	0.631279	136057	175792	1	2
141	Uridine diphosphate-N-acetylglucosamine	142 Uridine diphosphate-N-acetylglucosamine	C17H27N3O17P2	[M+H]+	11.2	13.2	15	0.2	608.089	608.087	-2.4	S20745	12.25	12.2	12.47	0.27	28380.2	328026	28380.2	251544	240580	7865	0	4650	0	10928	0	7981	0	35339	0	6758	0	0.976303	1.02427	178203	173501	0.0385752	1.0271	28380.2	175852	0	3
142	Uridine triphosphate	143 Uridine triphosphate	C9H15N2O15P3	[M-H]-	15	18	15	0.2	482.961	482.96	-2	S20756	15.39	15.28	15.51	0.24	10000	10000	10000	10000	10000	0	0	0	0	0	0	0	0	0	0	0	0	NA	NA	10000	10000	0	1	10000	10000	0	0
143	Valerylcarnitine	144 Valerylcarnitine	C12H23NO4	[M+H]+	3.6	5.7	15	0.2	246.17	246.169	-2.8	S20734	4.99	4.75	5.19	0.44	37765680	10523185	3583603	11009119	9684950	9545	10909	9634	12436	11867	11562	11857	11619	12202	12886	11566	10742	0.226267	4.41956	2.41444e+07	8.09256e+06	1.57702	2.98354	44206.2	1.61185e+07	213	5
144	Xanthine	145 Xanthine	C5H4N4O2	[M-H]-	7.5	9.4	15	0.2	151.026	151.025	-6.3	S20742	8.44	8.32	8.5	0.18	73207152	61448372	66400700	55707116	56011444	20607	10784	56335	11340	29152	16826	25220	12669	188591	14734	72357	13489	0.29646	3.37313	67327762	5.93731e+07	0.181392	1.13398	128026	6.33504e+07	242	5
145	Xanthosine	146 Xanthosine	C10H12N4O6	[M-H]-	6.7	8.7	15	0.2	283.068	283.068	-2.5	S20742	7.76	7.64	7.81	0.17	287059	200852	43608	93065	94730	0	0	0	0	0	0	0	0	0	0	0	0	0.0230543	43.3759	243956	77134.3	1.66117	3.16274	10000	160545	22	5
146	Xanthylic acid	147 Xanthylic acid	C10H13N4O9P	[M-H]-	11	13	15	0.2	363.035	363.032	-7	S20770	12	11.76	12.25	0.49	10601.5	10601.5	10601.5	16193	27161	0	2406	0	0	0	0	0	0	0	0	0	0	0.324436	3.08227	10601.5	17985.2	-0.762539	0.589458	10601.5	14293.3	0	2

## Sheet: WT vs Sdhd liver
	Skeleton_Metabolite	Metabolite	Formula	Ion Type	RT Start (min)	RT End (min)	m/z Tolerance (ppm)	RT Tolerance (min)	mz	obs_mz	ppm	winner	RT	RT_min	RT_max	RT_range	WT2 Liver	WT4 Liver	Sdhd1 Liver	Sdhd3 Liver	Sdhd5 Liver	Blank_0	Blank_1	Blank_2	Blank_3	Blank_4	Blank_5	Blank_6	Blank_7	Blank_8	Blank_9	Blank_10	Blank_11	ttest_pval	1/pvalue	WT_Liver_Mean	Het_Liver_Mean	Log2FoldChange	LogFoldChange	blank_threshold	combined_mean	impact_score	Detection
0	1-Methylnicotinamide	1 1-Methylnicotinamide	C7H8N2O	[M+H]+	19	21	15	0.2	137.071	137.071	-2.5	S20740	19.25	19.09	19.38	0.29	3181632	12712546	2529117	2670965	6547580	27368	13957	76625	16631	42649	18125	65998	18405	409273	25772	199426	22604	0.381293	2.62265	7947089	3.91589e+06	1.02109	2.02945	244208	5.93149e+06	32	5
1	2,3-Diphosphoglyceric acid	2 2,3-Diphosphoglyceric acid	C3H8O10P2	[M-H]-	12	15	15	0.2	264.952	264.951	-4.2	S20732	14.52	14.36	14.77	0.41	17971.8	17971.8	17971.8	17971.8	17971.8	3658	0	2591	1714	3548	2257	3815	1899	2548	2735	4714	2408	NA	NA	17971.8	17971.8	0	1	17971.8	17971.8	0	0
2	3-Hydroxybutyric acid	3 3-Hydroxybutyric acid	C4H8O3	[M-H]-	5.7	7.7	15	0.2	103.04	103.039	-10.4	S20730	6.63	6.54	6.85	0.31	6031060	1986449	2325340	2482666	3464903	7635	6437	8079	6241	8421	6004	5949	7447	7179	7638	5711	7081	0.485287	2.06064	4.00875e+06	2.75764e+06	0.539722	1.45369	30955.5	3.3832e+06	10	5
3	3-Phosphoglyceric acid	4 3-Phosphoglyceric acid	C3H7O7P	[M-H]-	13	15	15	0.2	184.986	184.985	-3.1	S20732	13.98	13.74	14.2	0.46	2219459	9054921	1.92573e+06	5419090	1.92573e+06	54232	2127	1167777	8959	72628	4326	2226608	15777	3734579	70385	288368	17139	0.452517	2.20986	5637190	3.09018e+06	0.867285	1.82423	1.92573e+06	4.36369e+06	18	3
4	4,5-Dihydroorotic acid	5 4,5-Dihydroorotic acid	C5H6N2O4	[M-H]-	7.5	9.5	15	0.2	157.025	157.025	-5.6	S20759	8.4	8.19	8.63	0.44	11583.2	11583.2	11583.2	11583.2	11583.2	0	2485	0	0	0	0	0	0	3848	0	0	0	NA	NA	11583.2	11583.2	0	1	11583.2	11583.2	0	0
5	4-Hydroxyproline	6 4-Hydroxyproline	C5H9NO3	[M+H]+	10.2	11.2	15	0.2	132.065	132.067	11.2	S20734	10.75	10.6	10.91	0.31	7512980	7926211	10012000	12821289	7548980	46028	21206	256718	20195	38493	20837	54144	22385	184000	22774	256785	22130	0.309354	3.23254	7.7196e+06	10127423	-0.39167	0.762247	251424	8.92351e+06	38	5
6	5'-Methylthioadenosine	7 5'-Methylthioadenosine	C11H15N5O3S	[M+H]+	3	5	15	0.2	298.097	298.096	-3.8	S20730	4.12	3.89	4.21	0.32	10299333	1822416	2633668	1083241	5518590	55861	10024	111279	12672	73735	13055	61399	13462	130848	17249	32814	17423	0.465591	2.14781	6.06087e+06	3.0785e+06	0.977299	1.96878	147455	4.56969e+06	19	5
7	5-Phosphoribosylamine	8 5-Phosphoribosylamine	C5H12NO7P	[M-H]-	11.5	13.5	15	0.2	228.028	228.026	-7.3	S20753	12.79	12.54	13.04	0.49	22564	20280	19973	24226	22904	2779	0	13744	0	4364	0	5825	0	3171	2773	4350	2886	0.641374	1.55915	21422	22367.7	-0.0623216	0.957722	19973	21894.8	0	4
8	6-Phosphogluconic acid	9 6-Phosphogluconic acid	C6H13O10P	[M-H]-	14	17	15	0.2	275.017	275.017	0.5	S20730	14.77	14.73	15	0.27	2477657	503782	651893	967491	2283543	13765	0	31264	8352	38122	11882	43623	11216	55541	16133	8771	12589	0.858615	1.16467	1.49072e+06	1.30098e+06	0.196415	1.14585	72814.5	1.39585e+06	2	5
9	Acetoacetic acid	10 Acetoacetic acid	C4H6O3	[M-H]-	8.3	10.3	15	0.2	101.024	101.023	-11.1	S20728	9.69	9.45	9.94	0.49	2325182	968268	1170486	1650144	1894099	11548	4695	8090	8876	12872	9911	12524	10640	19589	12330	8889	9828	0.904346	1.10577	1646725	1.57158e+06	0.0673873	1.04782	42448	1.60915e+06	2	5
10	Acetyl-CoA	11 Acetyl-CoA	C23H38N7O17P3S	[M+H]+	8	11	15	0.2	810.133	810.131	-3	S20758	9.42	9.37	9.67	0.3	13113.2	20390	13113.2	36040	29776	3065	0	4423	0	2547	0	2418	0	0	0	0	0	0.37698	2.65266	16751.6	26309.8	-0.651296	0.636708	13113.2	21530.7	0	3
11	Acetylcysteine	12 Acetylcysteine	C5H9NO3S	[M+H]+	6	8	15	0.2	164.038	164.037	-3	S20762	6.96	6.74	7.11	0.36	217785	189638	163004	155568	131906	0	0	2684	0	0	0	0	0	2392	0	0	0	0.0442729	22.5872	203712	150159	0.440033	1.35664	11269	176935	5	5
12	Adenine	13 Adenine	C5H5N5	[M+H]+	5	7	15	0.2	136.062	136.062	-1.3	S20748	6.17	5.92	6.19	0.27	64754228	40106496	23122616	41191308	32828758	463925	175670	662335	283437	500660	266126	588716	347079	707918	347681	314498	312674	0.176675	5.66012	52430362	32380894	0.69526	1.61918	1.25268e+06	42405628	389	5
13	Adenosine	14 Adenosine	C10H13N5O4	[M+H]+	4.5	7	15	0.2	268.104	268.103	-3.5	S20766	5.8	5.75	5.89	0.14	9309964	18262406	46489448	7417321	28115040	1863065	219123	1797623	261578	637552	199831	2635058	572773	3839876	1069805	539638	438379	0.431348	2.31831	13786185	27340603	-0.987822	0.504239	3.52858e+06	20563394	95	5
14	Adenosine diphosphate ribose	15 Adenosine diphosphate ribose	C15H23N5O14P2	[M-H]-	10.9	12.9	15	0.2	558.064	558.064	-0.2	S20768	11.89	11.76	11.98	0.22	6412006	103793	85289	2835188	4179111	18262	2793	75590	2761	13630	0	7473	0	5049	0	3411	0	0.772564	1.29439	3.2579e+06	2.36653e+06	0.461169	1.37666	42242.2	2.81221e+06	5	5
15	Adenosine monophosphate	16 Adenosine monophosphate	C10H14N5O7P	[M+H]+	9.8	11.8	15	0.2	348.07	348.07	-2.5	S20770	10.69	10.64	10.78	0.14	224092736	163962528	87603528	198730000	162937344	4786760	78308	20293376	159742	2887010	108415	3940382	167596	9018532	190288	117262	69618	0.423111	2.36344	194027632	1.49757e+08	0.373639	1.29562	1.04643e+07	1.71892e+08	526	5
16	Adenosine triphosphate	17 Adenosine triphosphate	C10H16N5O13P3	[M-H]-	12.5	14.5	15	0.2	505.988	505.986	-5.5	S20738	13.35	13.22	13.59	0.37	80590	68109	55928	99253	98700	15667	0	23624	2354	36324	3447	43108	6943	25673	6545	10054	5930	0.627895	1.59262	74349.5	84627	-0.186795	0.878555	54917.2	79488.2	0	5
17	Adenylsuccinic acid	18 Adenylsuccinic acid	C14H18N5O11P	[M-H]-	14.5	16.5	15	0.2	462.067	462.067	0.1	S20748	15.51	15.47	15.57	0.09	6090666	2295811	2930740	7096317	5101173	134546	7788	1172100	36898	247252	22093	222533	25160	124105	22615	14782	10496	0.712987	1.40255	4.19324e+06	5.04274e+06	-0.266144	0.831539	520092	4.61799e+06	8	5
18	ADP	19 ADP	C10H15N5O10P2	[M-H]-	11.1	13.1	15	0.2	426.022	426.022	0.4	S20748	12.05	12.05	12.16	0.11	4496086	1349650	1060091	2994664	3241286	334763	20930	1137794	41872	550017	41895	750499	64683	360757	63067	59846	41672	0.760781	1.31444	2922868	2.43201e+06	0.265233	1.20183	876949	2.67744e+06	4	5
19	Allantoin	20 Allantoin	C4H6N4O3	[M-H]-	9.3	11.3	15	0.2	157.037	157.036	-4.6	S20749	10.23	10.16	10.34	0.18	7799442	6575942	5159874	9070835	8868357	0	2223	0	0	2215	0	2818	0	3464	0	0	0	0.783359	1.27655	7187692	7.69969e+06	-0.0992715	0.933504	12680	7.44369e+06	10	5
20	Aminoadipic acid	21 Aminoadipic acid	C6H11NO4	[M-H]-	5.9	7.9	15	0.2	160.061	160.061	-4	S20727	6.79	6.62	7.01	0.39	265861	210041	350086	196016	221421	7103	7632	6475	7138	7882	7050	13848	5037	7791	8549	5711	8712	0.800968	1.24849	237951	255841	-0.104583	0.930074	33232	246896	0	5
21	Argininosuccinic acid	22 Argininosuccinic acid	C10H18N4O6	[M-H]-	12.5	14.5	15	0.2	289.115	289.115	0.5	S20742	13.64	13.58	13.73	0.15	44483	86480	47514	76447	205473	4067	0	8627	0	7516	0	12137	0	12944	0	10862	0	0.541901	1.84536	65481.5	109811	-0.745868	0.596309	24038.2	87646.4	0	5
22	Beta-Alanine	23 Beta-Alanine	C3H7NO2	[M+H]+	9.8	10.5	15	0.2	90.055	90.0553	3.8	S20770	10.38	10.17	10.48	0.31	11689766	15506496	10196885	15813548	15738644	35236	21663	52513	27260	31123	21362	32036	26243	73066	24384	34723	25649	0.916418	1.0912	13598131	13916359	-0.0333734	0.977133	111314	13757245	15	5
23	Betaine	24 Betaine	C5H11NO2	[M+H]+	7	8.2	15	0.2	118.086	118.086	-0.5	S20732	7.85	7.78	7.89	0.11	2166154240	1985120128	1741486720	1469317760	1837199360	731498	680051	846101	770236	798594	732149	836132	757470	1642185	783471	1006600	774266	0.0880281	11.36	2075637184	1682667947	0.302804	1.23354	2.59969e+06	1879152565	26333	5
24	Butyrylcarnitine	25 Butyrylcarnitine	C11H21NO4	[M+H]+	4.2	6.2	15	0.2	232.154	232.154	-1.4	S20748	5.63	5.4	5.84	0.44	1538310	1354900	2663315	1486654	1149755	5807	6579	7494	6720	6314	7197	6304	5355	6346	6316	6344	5106	0.628754	1.59045	1446605	1.76657e+06	-0.288284	0.818876	28970.5	1.60659e+06	3	5
25	Carbamoyl phosphate	26 Carbamoyl phosphate	CH4NO5P	[M-H]-	27	30	15	0.2	139.975	139.974	-7.4	S20758	27.01	27	27.23	0.23	132684	65595	120853	232432	74068	10114	2247	4678	2354	6482	1524	18373	1823	7502	2193	16071	3055	0.556241	1.79778	99139.5	142451	-0.522934	0.695955	29104	120795	0	5
26	Carnosine	27 Carnosine	C9H14N4O3	[M+H]+	10.6	12.6	15	0.2	227.114	227.113	-2.9	S20754	11.9	11.85	11.97	0.11	4.55501e+06	4.55501e+06	4.55501e+06	4.55501e+06	4.55501e+06	2020969	8994	2282112	10930	11098690	29212	1200102	11914	67360	12571	1415192	21993	NA	NA	4.55501e+06	4.55501e+06	0	1	4.55501e+06	4.55501e+06	0	0
27	CDP	28 CDP	C9H15N3O11P2	[M+H]+	13	15	15	0.2	404.026	404.024	-4.6	S20735	14.03	13.85	14.15	0.3	28238	27494	20640	57958	31736	2740	0	2851	0	6984	0	5780	2108	6524	2482	0	2170	0.576958	1.73323	27866	36778	-0.400337	0.757681	17909.8	32322	0	5
28	Choline	29 Choline	C5H14NO	[Cat]+	11	15	15	0.2	104.107	104.107	1.1	S20772	15	14.98	15	0.02	127535952	205700976	289326560	222845056	287488704	1126906	144602	1635322	241814	3863385	352762	2165605	341383	4554075	675420	737592	146231	0.0905515	11.0434	166618464	266553440	-0.677877	0.625085	4.00627e+06	216585952	3826	5
29	cis-Aconitic acid	30 cis-Aconitic acid	C6H6O6	[M-H]-	14.1	16.1	15	0.2	173.009	173.008	-4.4	S20753	15.01	14.87	15.17	0.3	2997159	1714966	1325655	2242000	2902153	110273	17210	1318010	22884	327822	26285	390107	30036	190592	35273	98692	28405	0.809801	1.23487	2.35606e+06	2.1566e+06	0.127617	1.09249	658897	2.25633e+06	3	5
30	Citric acid	31 Citric acid	C6H8O7	[M-H]-	14.2	16.2	15	0.2	191.02	191.019	-2.8	S20753	15.21	15.03	15.44	0.41	69161624	63528520	4.06756e+07	68894440	75758792	7940970	425312	42140240	3180536	27244940	3437101	29568492	4645218	22860980	5210060	11670262	4338214	0.765872	1.3057	66345072	6.17763e+07	0.102937	1.07396	4.06756e+07	6.40607e+07	90	4
31	Citrulline	32 Citrulline	C6H13N3O3	[M+H]+	10.9	12.9	15	0.2	176.103	176.103	-1	S20738	12.2	12.14	12.23	0.09	18650834	14089429	20861716	16969538	23855480	914975	312761	6557742	398749	812245	267202	730171	249914	1291938	286692	1360982	298094	0.267238	3.74198	1.63701e+07	2.05622e+07	-0.328932	0.796126	3.38037e+06	1.84662e+07	87	5
32	Creatine	33 Creatine	C4H9N3O2	[M+H]+	10	11.5	15	0.2	132.077	132.077	-1.9	S20753	10.97	10.9	11.04	0.14	717025216	596918080	1046384960	558404160	809400960	273939328	1140278	462387232	2259672	274794912	3910562	282833824	3015664	12721868	2237060	91209024	2465632	0.4878	2.05002	656971648	8.0473e+08	-0.292674	0.816388	353238764	7.30851e+08	1835	5
33	Creatinine	34 Creatinine	C4H7N3O	[M+H]+	5.2	7.2	15	0.2	114.066	114.066	1.9	S20752	6.45	6.39	6.5	0.1	27073254	16967998	26537516	20667666	22466262	600013	377030	1150083	738130	941214	747819	905528	728477	518509	635206	639255	603891	0.801492	1.24767	22020626	2.32238e+07	-0.0767495	0.948192	2.15629e+06	2.26222e+07	30	5
34	Cyclic AMP	35 Cyclic AMP	C10H12N5O6P	[M-H]-	5.8	7.8	15	0.2	328.045	328.044	-5	S20746	6.78	6.6	7.03	0.43	23984	20837	18018	30656	45294	0	0	0	1957	0	0	0	2804	0	0	0	0	0.44823	2.231	22410.5	31322.7	-0.483032	0.715472	11190.2	26866.6	0	5
35	Cytidine	36 Cytidine	C9H13N3O5	[M+H]+	7.1	9.1	15	0.2	244.093	244.092	-2.5	S20734	8.4	8.25	8.52	0.27	1366085	1460756	1602708	1401373	1745715	18903	8809	30473	11629	19278	11594	24345	10893	52947	16415	129983	18616	0.293479	3.4074	1.41342e+06	1.58327e+06	-0.163712	0.892725	98471.2	1.49834e+06	6	5
36	Cytidine monophosphate	37 Cytidine monophosphate	C9H14N3O8P	[M+H]+	11.8	13.8	15	0.2	324.059	324.059	-1.6	S20755	12.85	12.73	13.1	0.37	3028750	2669902	2168194	2192862	3047066	35217	2420	34060	2854	27714	3419	39812	3214	165692	6131	11911	2790	0.408373	2.44874	2849326	2469374	0.206475	1.15387	93808.5	2659350	8	5
37	Cytidine triphosphate	38 Cytidine triphosphate	C9H16N3O14P3	[M-H]-	15	20	15	0.2	481.977	481.971	-11.9	S20753	15.03	15.03	15.28	0.25	10000	10000	10000	10000	10000	0	0	0	0	0	0	0	0	0	0	0	0	NA	NA	10000	10000	0	1	10000	10000	0	0
38	Cytosine	39 Cytosine	C4H5N3O	[M+H]+	9	11	15	0.2	112.05	112.051	1.4	S20734	9.06	9	9.3	0.3	258988	258988	258988	258988	258988	90818	71805	113271	79846	68712	82013	81489	80866	75055	67927	93203	90947	NA	NA	258988	258988	0	1	258988	258988	0	0
39	D-2-Hydroxyglutaric acid	40 D-2-Hydroxyglutaric acid	C5H8O5	[M-H]-	11.6	13.6	15	0.2	147.03	147.029	-6.1	S20726	12.32	12.23	12.53	0.3	12646523	13117918	11518379	19885326	12200596	279542	42214	189208	40491	703530	37924	606324	32187	470206	31717	105549	36272	0.666227	1.50099	1.28822e+07	14534767	-0.174127	0.886304	653791	1.37085e+07	23	5
40	D-Glucose	41 D-Glucose	C6H12O6	[M-H]-	9	11	15	0.2	179.056	179.055	-4.5	S20755	11.01	10.76	11.03	0.27	7839946	4893280	5828812	6885324	5610669	13377	4853	7968	4090	15895	7471	17651	8996	29522	16627	12879	8937	0.84462	1.18396	6366613	6.10827e+06	0.0597626	1.04229	47066.5	6.23744e+06	8	5
41	D-Glyceraldehyde 3-phosphate	42 D-Glyceraldehyde 3-phosphate	C3H7O6P	[M-H]-	13	14	15	0.2	168.991	168.99	-3.3	S20748	13.18	13.05	13.35	0.3	104024	72188.2	72188.2	74082	81515	17345	0	53435	4532	26400	5219	34933	3812	60216	13649	22414	6798	0.399164	2.50524	88106.1	75928.4	0.214602	1.16038	72188.2	82017.3	0	3
42	Dihydrofolic acid	43 Dihydrofolic acid	C19H21N7O6	[M+H]+	13	16	15	0.2	444.163	444.161	-3.2	S20740	13.09	13	13.14	0.14	1473671	1579549	1422141	1047131	1361567	0	0	0	2105	0	0	0	0	81374	1970	0	0	0.205961	4.85529	1526610	1.27695e+06	0.257634	1.19552	31362.2	1.40178e+06	8	5
43	Dihydroxyacetone phosphate	44 Dihydroxyacetone phosphate	C3H7O6P	[M-H]-	12	13	15	0.2	168.991	168.99	-3.9	S20765	12.34	12.11	12.44	0.34	3027474	646836	345654	1700677	986516	4137	0	11004	0	4515	0	7901	0	10428	0	13022	0	0.477611	2.09376	1837155	1010949	0.861763	1.81726	22751.8	1424052	5	5
44	D-Ribose 5-phosphate	45 D-Ribose 5-phosphate	C5H11O8P	[M-H]-	12.4	13.8	15	0.2	229.012	229.012	-0.4	S20753	12.7	12.56	12.88	0.31	3768667	3432438	2736398	6569628	3549761	100878	3760	2103516	6285	175158	7291	218553	5753	266431	6737	175509	7491	0.68113	1.46815	3.60055e+06	4.28526e+06	-0.251165	0.840218	779340	3.94291e+06	7	5
45	D-Sedoheptulose 7-phosphate	46 D-Sedoheptulose 7-phosphate	C7H15O10P	[M-H]-	12.2	14.2	15	0.2	289.033	289.033	0	S20726	13.31	13.15	13.32	0.17	2672514	2992348	559115	3158078	3591136	109386	3510	153280	7788	104204	8434	161684	9856	333466	15784	65657	10509	0.768097	1.30192	2832431	2.43611e+06	0.217462	1.16269	255890	2.63427e+06	4	5
46	dTDP	47 dTDP	C10H16N2O11P2	[M-H]-	11	13	15	0.2	401.016	401.022	15.1	S20727	11.99	11.89	12.23	0.34	65543	17337	11961	11961	25820	0	0	3078	0	0	0	0	0	4766	0	0	0	0.280506	3.56498	41440	16580.7	1.32152	2.4993	11961	29010.3	0	3
47	FAD	48 FAD	C27H33N9O15P2	[M+H]+	7.6	9.6	15	0.2	786.164	786.164	-1	S20748	8.64	8.49	8.84	0.35	1669876	1076622	1051423	1529123	1744744	4794	0	22574	0	3748	0	6831	2533	17311	2546	0	0	0.855159	1.16937	1373249	1.44176e+06	-0.0702411	0.952479	25084.2	1.40751e+06	2	5
48	Folic acid	49 Folic acid	C19H19N7O6	[M+H]+	13	16	15	0.2	442.147	442.145	-4.4	S20750	13.97	13.82	14	0.19	24336	18649	21100	18960	26949	0	0	0	0	0	0	0	0	0	0	0	0	0.836023	1.19614	21492.5	22336.3	-0.0555591	0.962221	10000	21914.4	0	5
49	Fructose 1,6-bisphosphate	50 Fructose 1,6-bisphosphate	C6H14O12P2	[M-H]-	14.1	16.1	15	0.2	338.989	338.989	-0.5	S20726	15.14	15.03	15.37	0.34	580409	214774	633475	1093479	1468164	24050	2718	29451	7228	54051	11301	67755	8618	53757	10436	12167	11121	0.144501	6.92039	397592	1.06504e+06	-1.42155	0.373312	83163.2	731315	14	5
50	Fructose 6-phosphate	51 Fructose 6-phosphate	C6H13O9P	[M-H]-	12.6	13.5	15	0.2	259.022	259.022	-0.6	S20758	13.17	12.92	13.42	0.5	16283959	15196600	9659002	19288398	15434874	110390	3920	328854	11661	97664	12659	364392	28716	2069014	41896	492805	35140	0.81148	1.23232	1.57403e+07	1.47941e+07	0.0894401	1.06396	909278	1.52672e+07	20	5
51	Fumaric acid	52 Fumaric acid	C4H4O4	[M-H]-	12.2	14.2	15	0.2	115.004	115.002	-10.3	S20748	13.09	13.05	13.13	0.08	33880392	20660290	23583972	28368746	31867650	598679	24967	1100709	57279	809017	43173	895826	64040	1176233	77259	570773	32724	0.91566	1.09211	27270341	2.79401e+07	-0.0350056	0.976028	1.37267e+06	2.76052e+07	31	5
52	Glucose 6-phosphate	53 Glucose 6-phosphate	C6H13O9P	[M-H]-	13.6	14.4	15	0.2	259.022	259.022	-0.2	S20758	13.79	13.74	13.93	0.19	26875384	17883536	8121552	27393262	21573030	657018	10923	1300314	21620	407196	16606	1062468	37684	2755869	59137	1512278	53273	0.706744	1.41494	22379460	1.90293e+07	0.233954	1.17605	1.9836e+06	2.07044e+07	34	5
53	Glutathione	54 Glutathione	C10H17N3O6S	[M+H]+	10	13	15	0.2	308.091	308.09	-2.2	S20745	11.33	11.19	11.44	0.26	24505436	66117904	79235784	133198696	238705968	153799	87388	102563	72519	489078	358720	378274	228510	627660	217873	210642	175803	0.190886	5.23872	45311670	1.5038e+08	-1.73066	0.301314	785707	9.78459e+07	1701	5
54	Glycerol 3-phosphate	55 Glycerol 3-phosphate	C3H9O6P	[M-H]-	11.5	13	15	0.2	171.006	171.006	-4.7	S20748	11.94	11.88	12.06	0.18	1252425	4837190	6854070	4216940	3920974	12656	3793	181763	3369	27485	4609	71737	3842	98290	4750	60675	7897	0.357009	2.80105	3.04481e+06	4997328	-0.714806	0.609287	130216	4.02107e+06	18	5
55	Glycine	56 Glycine	C2H5NO2	[M+H]+	10.7	12.7	15	0.2	76.0393	76.0399	7.8	S20742	11.96	11.91	12.01	0.1	9583623	8881784	8689583	9553859	10457082	234081	72206	231996	93058	192631	60571	253383	76602	459609	78202	247808	86184	0.669504	1.49364	9.2327e+06	9.56684e+06	-0.0512895	0.965073	531583	9.39977e+06	15	5
56	Guanidoacetic acid	57 Guanidoacetic acid	C3H7N3O2	[M+H]+	10.7	12.7	15	0.2	118.061	118.061	1.7	S20737	12.02	11.94	12.03	0.1	38091960	12575705	17410596	15502117	27657712	321539	10603	384118	15612	422444	12994	567130	17741	550226	27143	167905	19268	0.663168	1.50791	2.53338e+07	2.01901e+07	0.327414	1.25476	639181	2.2762e+07	43	5
57	Guanine	58 Guanine	C5H5N5O	[M+H]+	7.7	9.7	15	0.2	152.057	152.057	-0.6	S20751	9.04	8.79	9.08	0.29	3543196	4062350	4571188	3911618	3291946	177672	63649	101229	52731	321980	64878	286865	87158	266544	105212	130358	57501	0.827659	1.20823	3802773	3.92492e+06	-0.0456104	0.96888	438944	3.86385e+06	5	5
58	Guanosine	59 Guanosine	C10H13N5O5	[M+H]+	7.7	9.7	15	0.2	284.099	284.099	-1.2	S20751	9.04	8.95	9.06	0.12	2008218	2427570	2821371	2316598	1861539	86550	14942	30864	11206	163400	13314	138003	26813	118156	35930	42591	12137	0.787095	1.27049	2217894	2.33317e+06	-0.0731006	0.950593	183476	2.27553e+06	3	5
59	Guanosine diphosphate	60 Guanosine diphosphate	C10H15N5O11P2	[M-H]-	13.8	15.8	15	0.2	442.017	442.015	-4.2	S20766	14.86	14.8	15	0.2	115434	115434	115434	115434	115434	81205	17796	15585	0	77076	13966	118233	29658	30471	12107	15860	9781	NA	NA	115434	115434	0	1	115434	115434	0	0
60	Guanosine monophosphate	61 Guanosine monophosphate	C10H14N5O8P	[M+H]+	12.6	14.6	15	0.2	364.065	364.064	-2.4	S20745	13.66	13.59	13.69	0.11	14146363	9479396	6842120	9146588	14391206	894687	31182	822851	22838	972943	41375	859320	35810	1250330	48682	37919	13247	0.650989	1.53612	1.18129e+07	10126638	0.222205	1.16652	1267796	1.09698e+07	20	5
61	Guanosine triphosphate	62 Guanosine triphosphate	C10H16N5O14P3	[M-H]-	15	17	15	0.2	521.983	521.979	-9.2	S20771	16.19	16.02	16.35	0.33	14689.2	14689.2	14689.2	14689.2	14689.2	2813	0	2232	0	5760	0	5333	0	2619	0	0	0	NA	NA	14689.2	14689.2	0	1	14689.2	14689.2	0	0
62	Homocysteine	63 Homocysteine	C4H9NO2S	[M-H]-	7.3	9.3	15	0.2	134.028	134.027	-9.9	S20732	8.39	8.26	8.58	0.32	12253	10000	10000	10000	10000	0	0	0	0	0	0	0	0	0	0	0	0	0.272228	3.67339	11126.5	10000	0.154	1.11265	10000	10563.2	0	1
63	Hypotaurine	64 Hypotaurine	C2H7NO2S	[M+H]+	10	12	15	0.2	110.027	110.027	1.6	S20750	11.3	11.14	11.48	0.34	13385949	10244358	13966541	9736376	8583080	3537	0	44981	1718	4143	0	6460	0	90631	0	24513	0	0.692298	1.44446	1.18152e+07	10761999	0.134692	1.09786	53995.8	1.12886e+07	18	5
64	Hypoxanthine	65 Hypoxanthine	C5H4N4O	[M+H]+	5.8	7.8	15	0.2	137.046	137.046	-1.4	S20752	6.89	6.86	6.97	0.11	741797376	740599296	970839488	644435008	658193344	927608	151351	1778923	259738	1790334	262755	1583969	268639	2362312	286803	1042267	275568	0.911473	1.09713	741198336	7.57823e+08	-0.0320005	0.978063	2.75757e+06	7.4951e+08	841	5
65	Inosine	66 Inosine	C10H12N4O5	[M+H]+	6.4	8.4	15	0.2	269.088	269.087	-3.1	S20756	7.65	7.52	7.71	0.19	70758144	69211968	64175836	58482348	75053376	84701	5160	287614	39281	466075	22064	220541	19991	293202	35084	145553	27247	0.563381	1.775	69985056	6.59039e+07	0.0866841	1.06193	421628	6.79445e+07	128	5
66	Inosinic acid	67 Inosinic acid	C10H13N4O8P	[M+H]+	11.4	13.4	15	0.2	349.054	349.053	-2.8	S20753	12.48	12.43	12.53	0.1	14287208	9394061	8033674	10072343	25043414	118114	5766	8138910	179771	971010	52319	584957	42553	873645	43707	199895	38031	0.745984	1.34051	1.18406e+07	1.43831e+07	-0.280633	0.82323	2.82217e+06	1.31119e+07	21	5
67	L-Acetylcarnitine	68 L-Acetylcarnitine	C9H17NO4	[M+H]+	6.3	8.3	15	0.2	204.123	204.123	-2.1	S20753	7.57	7.47	7.63	0.16	10184720	18061452	37825708	17954932	7616140	61584	16833	336403	15723	79919	16279	33873	18855	35442	16270	67106	18474	0.594747	1.68139	14123086	21132260	-0.581392	0.668319	189190	17627673	44	5
68	L-Alanine	69 L-Alanine	C3H7NO2	[M+H]+	10.6	11.2	15	0.2	90.055	90.0554	4.9	S20750	11.05	10.92	11.11	0.19	104764528	102233504	92266440	112040400	118240632	4228069	386479	7856768	462612	3964502	454227	4325248	436766	2130181	415782	1971399	416298	0.718885	1.39104	103499016	107515824	-0.054932	0.96264	6.77208e+06	105507420	152	5
69	L-Arginine	70 L-Arginine	C6H14N4O2	[M+H]+	18.5	21	15	0.2	175.119	175.119	-2	S20742	20.32	20.27	20.44	0.17	1.02803e+08	1.02803e+08	1.02803e+08	1.02803e+08	1.02803e+08	43822720	9608353	64682304	13673643	51984516	11046417	65768420	14066018	40882512	10162093	67164376	18310762	NA	NA	1.02803e+08	1.02803e+08	0	1	1.02803e+08	1.02803e+08	0	0
70	L-Asparagine	71 L-Asparagine	C4H8N2O3	[M+H]+	10.3	12.3	15	0.2	133.061	133.06	-2	S20742	11.59	11.53	11.65	0.12	14616032	10823992	13282657	11606115	18315468	88606	36568	241181	51451	117983	31958	173531	44215	471059	41471	299028	51002	0.609921	1.63956	12720012	1.44014e+07	-0.17911	0.883247	422013	1.35607e+07	25	5
71	L-Aspartic acid	72 L-Aspartic acid	C4H7NO4	[M-H]-	10.8	12.8	15	0.2	132.03	132.029	-8.6	S20726	11.9	11.84	11.93	0.1	25950388	26136750	31784708	21364348	27522654	6761399	409631	7846642	415322	9606767	317102	10254307	408697	3814051	301191	2191668	365005	0.842215	1.18734	26043569	26890570	-0.0461732	0.968502	1.06829e+07	2.64671e+07	32	5
72	L-Carnitine	73 L-Carnitine	C7H16NO3	[Cat]+	8.3	10.3	15	0.2	162.113	162.112	-2.3	S20738	9.72	9.66	9.76	0.1	1869061120	1253127552	1304811136	1495470464	1693619712	1016090	89707	8068715	114047	1119472	135996	920282	127045	2199269	140324	939985	135877	0.831074	1.20326	1561094336	1497967104	0.0595518	1.04214	3.7617e+06	1529530720	1918	5
73	L-Cystathionine	74 L-Cystathionine	C7H14N2O4S	[M+H]+	12.2	14.2	15	0.2	223.075	223.074	-2.7	S20734	13.45	13.39	13.49	0.11	1586432	1909713	4104984	1551876	1557339	311864	8840	45114	6961	64239	8467	67336	6329	321190	10471	263833	16904	0.593886	1.68383	1.74807e+06	2404733	-0.460112	0.72693	292887	2.0764e+06	5	5
74	L-Cysteine	75 L-Cysteine	C3H7NO2S	[M+H]+	13	17	15	0.2	122.027	122.027	-0.2	S20732	13.16	13	13.41	0.41	20094.8	20094.8	20094.8	22263	20094.8	3528	0	6096	3219	4823	0	3885	2370	7663	2356	3965	2474	0.495025	2.0201	20094.8	20817.5	-0.0509782	0.965282	20094.8	20456.1	0	1
75	L-Cystine	76 L-Cystine	C6H12N2O4S2	[M-H]-	11.7	13.7	15	0.2	239.017	239.016	-1.2	S20742	12.82	12.66	12.89	0.23	73110	83814	73110	142247	73110	4933	2403	18899	24017	7664	6186	21663	19928	37929	29728	55758	23332	0.597017	1.675	78462	96155.7	-0.293378	0.815989	73110	87308.8	0	2
76	L-Glutamic acid	77 L-Glutamic acid	C5H9NO4	[M+H]+	10	13	15	0.2	148.06	148.06	-2.3	S20732	11.58	11.55	11.67	0.12	188761168	82609784	121686880	131408104	137455712	9307202	190482	8703409	267403	10431036	184148	13915606	261864	4097238	305322	3489251	472810	0.899316	1.11196	135685476	1.30184e+08	0.059719	1.04226	1.29164e+07	1.32935e+08	154	5
77	L-Glutamine	78 L-Glutamine	C5H10N2O3	[M+H]+	10.1	12.1	15	0.2	147.076	147.076	-2.9	S20761	11.41	11.34	11.49	0.15	521006496	486350304	508160288	491973824	517013856	24699470	247029	38112228	302216	18794046	344037	28781210	347491	23650632	371824	10453531	412727	0.90679	1.10279	503678400	5.05716e+08	-0.00582453	0.995971	3.66391e+07	5.04697e+08	559	5
78	L-Histidine	79 L-Histidine	C6H9N3O2	[M+H]+	9.9	11.9	15	0.2	156.077	156.077	-1.6	S20755	10.87	10.7	11.1	0.4	272737088	254310128	293095904	232863328	204020368	3242732	1610403	8308776	2114726	3496591	2042865	4609564	2038377	16114255	1969967	5969912	1751332	0.600047	1.66654	263523608	2.43327e+08	0.115039	1.083	13327375	2.53425e+08	457	5
79	L-Isoleucine	80 L-Isoleucine	C6H13NO2	[M+H]+	6	7.5	15	0.2	132.102	132.102	-0.8	S20755	7.39	7.34	7.45	0.11	217253456	192040912	196905056	153777408	249802672	913210	633937	909443	658638	631308	580309	686373	613618	940584	634066	890529	742603	0.911315	1.09732	204647184	200161712	0.0319728	1.02241	2.21865e+06	202404448	227	5
80	L-Kynurenine	81 L-Kynurenine	C10H12N2O3	[M+H]+	6	8	15	0.2	209.092	209.091	-2.7	S20725	7.34	7.19	7.49	0.29	597824	437465	1090990	622630	933780	25096	17666	22828	19434	17077	17601	21154	18735	22707	18679	19516	18612	0.146805	6.81177	517644	882467	-0.76958	0.586588	69776.2	700056	8	5
81	L-Lactic acid	82 L-Lactic acid	C3H6O3	[M-H]-	6.2	8.2	15	0.2	89.0244	89.0233	-12.6	S20738	7.07	6.95	7.09	0.14	352361504	323993440	248450304	505024640	437737792	1878594	1892093	2090108	1915271	2437937	2179054	2090169	2267710	2359727	2282838	2543015	2212691	0.596333	1.67691	338177472	397070912	-0.231616	0.85168	6.5473e+06	367624192	724	5
82	L-Leucine	83 L-Leucine	C6H13NO2	[M+H]+	7.5	9	15	0.2	132.102	132.102	0	S20755	7.46	7.45	7.71	0.26	181957680	153680256	165919424	128779768	193357760	688002	498700	665355	537011	438130	421123	497084	458796	666548	468941	656517	548254	0.858017	1.16548	167818968	1.62686e+08	0.0448188	1.03155	1.64612e+06	1.65252e+08	199	5
83	L-Lysine	84 L-Lysine	C6H14N2O2	[M+H]+	18	20	15	0.2	147.113	147.113	-2.1	S20755	19.28	19.27	19.4	0.14	57895280	66960788	58579504	48371712	83645136	4485235	544161	11534503	1358863	7359984	985856	10861432	1254992	20509420	2540215	11298882	1608648	0.941876	1.06171	62428034	6.35321e+07	-0.0252921	0.982622	1.85955e+07	6.29801e+07	68	5
84	L-Malic acid	85 L-Malic acid	C4H6O5	[M-H]-	12.2	14.2	15	0.2	133.014	133.013	-7.1	S20730	13.07	13.07	13.12	0.05	345765344	198697360	220045024	276929184	306546656	9496203	1145254	16048600	2164771	12544180	1920988	13892914	2507332	16743709	2332988	9173757	1914776	0.949504	1.05318	272231352	267840288	0.0234602	1.01639	22481368	270035820	289	5
85	L-Methionine	86 L-Methionine	C5H11NO2S	[M+H]+	6.8	8.8	15	0.2	150.058	150.058	-0.8	S20747	8.06	7.99	8.14	0.15	126105072	111819568	144099952	113415216	159482240	95395	25457	160423	23887	79918	28573	79170	24700	265260	19358	149753	35813	0.353	2.83286	118962320	138999136	-0.224571	0.855849	256927	128980728	427	5
86	L-Phenylalanine	87 L-Phenylalanine	C9H11NO2	[M+H]+	5.6	7.6	15	0.2	166.086	166.086	-1.5	S20755	6.8	6.74	6.82	0.08	240112144	220515168	215573056	180359840	292652864	903240	571865	929620	585141	581029	578401	592058	567590	1292404	764392	818043	673661	0.986712	1.01347	230313656	2.29529e+08	0.00492611	1.00342	2224361	2.29921e+08	234	5
87	L-Proline	88 L-Proline	C5H9NO2	[M+H]+	7.9	9.9	15	0.2	116.071	116.071	0	S20732	9.22	9.18	9.26	0.08	392257568	386742240	445586112	371430688	442535392	3642470	3001865	4038035	2874487	2916080	3028056	3439826	3118966	4281350	2656546	4660549	3518350	0.404302	2.4734	389499904	4.19851e+08	-0.108254	0.92771	10304145	4.04675e+08	1079	5
88	L-Serine	89 L-Serine	C3H7NO3	[M+H]+	10.8	12.8	15	0.2	106.05	106.05	2.2	S20744	12.03	12.01	12.09	0.08	21172678	16731305	23122976	15203876	22538014	1258746	474094	1634419	615956	1208801	427708	1519186	392335	1649722	469364	1196504	540010	0.740736	1.35001	1.8952e+07	2.02883e+07	-0.0982977	0.934135	2.85671e+06	1.96201e+07	28	5
89	L-Threonine	90 L-Threonine	C4H9NO3	[M-H]-	9.5	11.5	15	0.2	118.051	118.05	-9	S20732	10.78	10.72	10.85	0.13	8593595	9013168	13913184	6165652	11534111	158064	82972	138043	101008	147442	78155	164430	83635	293342	75047	253423	104767	0.599367	1.66843	8.80338e+06	10537649	-0.259423	0.835422	430082	9.67052e+06	19	5
90	L-Tryptophan	91 L-Tryptophan	C11H12N2O2	[M+H]+	6.8	8.8	15	0.2	205.097	205.1	14.8	S20742	8.43	8.18	8.48	0.3	15677577	13325657	17322880	12600944	17326624	92852	53513	108934	66844	74190	64578	71176	64154	111057	49552	92464	76289	0.612169	1.63354	14501617	1.57501e+07	-0.119152	0.920729	241401	1.51259e+07	27	5
91	L-Tyrosine	92 L-Tyrosine	C9H11NO3	[M+H]+	8.2	10.2	15	0.2	182.081	182.081	-2	S20742	9.46	9.37	9.49	0.12	72374464	70594032	95747816	66001680	70060848	725587	372142	835576	378678	396709	350108	491543	343098	948480	400677	688325	432883	0.66373	1.50664	71484248	7.72701e+07	-0.112285	0.925122	1.60095e+06	7.43772e+07	121	5
92	L-Valine	93 L-Valine	C5H11NO2	[M+H]+	8.3	9.2	15	0.2	118.086	118.086	0.4	S20755	8.94	8.87	8.96	0.09	120361344	117108568	121528304	100805312	147236976	1025503	645041	1049933	671682	563800	604288	716959	639211	984017	559288	964292	789502	0.814255	1.22812	118734956	1.2319e+08	-0.0531427	0.963834	2313379	1.20963e+08	154	5
93	N6-Acetyl-L-lysine	94 N6-Acetyl-L-lysine	C8H16N2O3	[M+H]+	1.9	3.9	15	0.2	189.123	189.122	-8.3	S20737	2.95	2.88	2.98	0.1	1847256	1519497	786503	568050	766773	195943	179247	211715	189560	173742	208512	172351	169727	185682	177737	177889	190095	0.00761555	131.31	1.68338e+06	707109	1.25135	2.38065	568050	1.19524e+06	374	4
94	N-Acetylglutamic acid	95 N-Acetylglutamic acid	C7H11NO5	[M+H]+	10.3	12.3	15	0.2	190.071	190.071	-2.1	S20755	10.67	10.57	10.91	0.34	4731914	4455650	4331074	3267790	3864638	9918	10569	25905	10877	14382	10277	30456	14410	70136	17260	17407	10631	0.15628	6.39876	4593782	3.82117e+06	0.265669	1.20219	70557	4.20747e+06	32	5
95	N-Acetylglutamine	96 N-Acetylglutamine	C7H12N2O4	[M-H]-	6.8	8.8	15	0.2	187.072	187.072	-3.9	S20745	7.83	7.62	8.07	0.45	20532920	19562376	14577278	24972912	25979206	3034	3282	4617	3271	3074	2293	3874	6472	5426	2532	3856	4735	0.728928	1.37188	20047648	21843132	-0.123747	0.917801	21616.5	20945390	31	5
96	N-Acetyl-L-alanine	97 N-Acetyl-L-alanine	C5H9NO3	[M+H]+	6	7	15	0.2	132.065	132.065	-0.2	S20747	6.39	6.2	6.63	0.44	3410600	2228250	2655950	2213306	3108645	20667	21092	23744	17824	18310	17591	24264	24691	24248	22534	19993	20585	0.790913	1.26436	2819425	2.6593e+06	0.0843542	1.06021	73885.8	2.73936e+06	4	5
97	N-Acetyl-L-methionine	98 N-Acetyl-L-methionine	C7H13NO3S	[M+H]+	3	5	15	0.2	192.069	192.069	-1.5	S20745	4.07	3.93	4.21	0.28	1933010	1042223	889716	1175948	2345003	2670	0	0	0	0	0	0	0	0	0	0	2638	0.980736	1.01964	1.48762e+06	1.47022e+06	0.0169683	1.01183	11327	1.47892e+06	2	5
98	N-Acetyl-L-phenylalanine	99 N-Acetyl-L-phenylalanine	C11H13NO3	[M+H]+	2.8	4	15	0.2	208.097	208.096	-2	S20752	3.28	3.22	3.31	0.1	1533162	539697	462816	982707	683546	165895	150314	152326	160909	117932	125858	135138	152688	160658	153970	167187	168388	0.491628	2.03406	1.03643e+06	709690	0.546362	1.4604	462816	873060	3	4
99	N-Acetylornithine	100 N-Acetylornithine	C7H14N2O3	[M+H]+	8.6	10.6	15	0.2	175.108	175.107	-1.3	S20737	9.89	9.84	10.02	0.18	4854544	3208106	4851347	6870941	5842664	47013	22140	82703	26637	36045	20028	38009	24519	38216	22460	39415	28982	0.157019	6.36867	4031325	5854984	-0.538411	0.688529	116542	4.94315e+06	46	5
100	N-Acetylserine	101 N-Acetylserine	C5H9NO4	[M-H]-	7.5	8.5	15	0.2	146.046	146.045	-6	S20732	7.97	7.84	8	0.16	4689092	3091396	4749124	3495608	4409461	22614	19001	31123	31008	27596	26628	24956	29880	26097	32396	34433	28924	0.697844	1.43298	3890244	4.21806e+06	-0.11672	0.922282	93664	4.05415e+06	6	5
101	NAD	102 NAD	C21H28N7O14P2	[Cat]+	9.9	11.9	15	0.2	664.116	664.115	-2.4	S20770	10.98	10.78	11.19	0.4	808577	644202	754740	774033	1076824	17027	0	0	0	20534	0	20919	0	20290	0	0	0	0.407481	2.4541	726390	868532	-0.257836	0.836341	29692.5	797461	2	5
102	NADH	103 NADH	C21H29N7O14P2	[M-H]-	9.5	11.5	15	0.2	664.117	664.114	-4.7	S20745	10.55	10.36	10.62	0.25	10000	26192	10000	48334	69167	0	0	0	0	0	0	0	0	0	0	0	0	0.369539	2.70607	18096	42500.3	-1.2318	0.425785	10000	30298.2	0	3
103	NADP	104 NADP	C21H29N7O17P3	[Cat]+	12.7	14.7	15	0.2	744.083	744.081	-2.5	S20763	13.81	13.68	13.89	0.21	107304	60206	81774	137851	162066	5445	0	3653	0	5379	0	11270	2759	12979	3019	2680	0	0.30654	3.26222	83755	127230	-0.603195	0.658294	21796	105493	1	5
104	NADPH	105 NADPH	C21H30N7O17P3	[M-H]-	13	15	15	0.2	744.084	744.076	-10.7	S20748	14.33	14.23	14.57	0.34	10000	10000	10000	10000	10000	0	0	0	0	0	0	0	0	0	0	0	0	NA	NA	10000	10000	0	1	10000	10000	0	0
105	Niacinamide	106 Niacinamide	C6H6N2O	[M+H]+	3.3	5.3	15	0.2	123.055	123.055	-1.5	S20730	4.43	4.4	4.5	0.11	1704128896	1366114944	1422788480	1474838144	1576225664	13145834	11755362	13517390	11559613	11209388	11188946	12201550	10823776	13440125	10561355	12748627	12492199	0.772745	1.29409	1535121920	1491284096	0.0417981	1.0294	3.6171e+07	1513203008	2016	5
106	Nicotinic acid	107 Nicotinic acid	C6H5NO2	[M-H]-	5.5	7.5	15	0.2	122.025	122.023	-12.7	S20745	6.67	6.44	6.91	0.47	25626	29770	29718	25626	40215	3758	3552	2679	3982	5906	3939	7553	4159	9658	6790	5476	5052	0.526656	1.89877	27698	31853	-0.201647	0.869557	25626	29775.5	0	3
107	O-Phosphoethanolamine	108 O-Phosphoethanolamine	C2H8NO4P	[M+H]+	11.4	13.4	15	0.2	142.026	142.026	-1.9	S20771	12.65	12.64	12.76	0.11	3240318	2845764	2369065	2674330	2592909	943014	33726	384983	30025	1467310	80162	2557275	128167	494262	53922	256117	37744	0.0775953	12.8874	3043041	2.54543e+06	0.257602	1.19549	1.62668e+06	2.79424e+06	43	5
108	Ornithine	109 Ornithine	C5H12N2O2	[M+H]+	17	19	15	0.2	133.097	133.097	-1.2	S20755	17.61	17.58	17.78	0.2	27163932	26985668	31915894	25767710	35637508	483063	221669	1828224	326348	918069	322575	1078376	295187	8408421	1037930	3395146	706475	0.357257	2.79911	27074800	3.1107e+07	-0.20029	0.870375	4.76537e+06	2.90909e+07	94	5
109	Orotic acid	110 Orotic acid	C5H4N2O4	[M-H]-	6.7	8.7	15	0.2	155.01	155.009	-4.7	S20752	7.49	7.38	7.66	0.27	185365	82423	263376	159544	126621	0	1904	2464	2035	2274	0	2844	2486	0	0	2490	2713	0.506971	1.9725	133894	183180	-0.452173	0.730941	14802.5	158537	0	5
110	Orotidylic acid	111 Orotidylic acid	C10H13N2O11P	[M+H]+	0	30	15	0.2	369.033	369.028	-14.6	S20773	4.54	4.51	4.54	0.03	10000	10000	10000	10000	10000	0	0	0	0	0	0	0	0	0	0	0	0	NA	NA	10000	10000	0	1	10000	10000	0	0
111	Oxidized glutathione	112 Oxidized glutathione	C20H32N6O12S2	[M+H]+	13.5	15.5	15	0.2	613.159	613.158	-2.7	S20730	14.53	14.53	14.61	0.09	127072456	80079512	85088632	83435584	74201512	1520961	82140	1778238	77530	1499953	325910	1576116	229940	7262712	369058	365749	156880	0.298109	3.35448	103575984	80908576	0.356325	1.28016	3.8213e+06	92242280	396	5
112	Oxoadipic acid	113 Oxoadipic acid	C6H8O5	[M-H]-	7.5	9.5	15	0.2	159.03	159.03	-0.6	S20747	7.66	7.55	7.9	0.35	19385.8	19385.8	19385.8	19385.8	19385.8	2584	2507	3002	2726	3386	2992	2923	2481	5269	3264	3171	3238	NA	NA	19385.8	19385.8	0	1	19385.8	19385.8	0	0
113	Oxoglutaric acid	114 Oxoglutaric acid	C5H6O5	[M-H]-	10.8	14.8	15	0.2	145.014	145.013	-6.5	S20745	12.65	12.41	12.69	0.29	6084126	1006556	580400	2030037	9884290	10692	10716	16859	14104	14709	10388	14752	9524	13769	11305	16133	13653	0.891662	1.1215	3545341	4164909	-0.232361	0.851241	49151	3855125	5	5
114	Palmitic acid	115 Palmitic acid	C16H32O2	[M-H]-	1.6	3.6	15	0.2	255.233	255.233	-1.4	S20750	2.66	2.56	2.69	0.14	110733648	914740736	211517920	542526464	1012676352	26470520	23080002	13768458	11305452	6089864	5932225	4813920	3679003	5397618	3252510	3894593	2386143	0.868897	1.15088	512737192	588906912	-0.19982	0.870659	27527577	550822052	728	5
115	Pantothenic acid	116 Pantothenic acid	C9H17NO5	[M+H]+	5.1	7.1	15	0.2	220.118	220.118	-1.6	S20728	6.08	5.91	6.3	0.4	41931100	39725756	60193596	34719024	42208724	26528	24548	87695	26044	58223	21308	35624	14022	69102	18978	17076	19910	0.652595	1.53234	40828428	4.57071e+07	-0.162845	0.893262	114764	4.32678e+07	74	5
116	Phenol	117 Phenol	C6H6O	[M-H]-	2.1	4.1	15	0.2	93.0346	93.0335	-11.7	S20774	3.45	3.2	3.49	0.29	5.93174e+06	7289090	5.93174e+06	5.93174e+06	5.93174e+06	1794796	1916913	2084110	1952659	1735897	2126861	1898552	2096287	1986736	1815241	2081948	2196963	0.272228	3.67339	6.61042e+06	5.93174e+06	0.156285	1.11441	5.93174e+06	6.27108e+06	26	1
117	Phosphocreatine	118 Phosphocreatine	C4H10N3O5P	[M-H]-	11.2	13.2	15	0.2	210.029	210.028	-3.5	S20756	12.23	12.12	12.46	0.34	12210.8	12210.8	12210.8	12210.8	12210.8	0	0	0	0	6151	0	2692	0	0	0	0	0	NA	NA	12210.8	12210.8	0	1	12210.8	12210.8	0	0
118	Phosphoenolpyruvic acid	119 Phosphoenolpyruvic acid	C3H5O6P	[M-H]-	13.6	15.6	15	0.2	166.975	166.974	-4.2	S20732	14.59	14.5	14.77	0.28	511953	2589653	511953	1622809	511953	14383	0	51733	3127	19638	2532	676179	19086	1134526	24648	46669	15290	0.515744	1.93895	1.5508e+06	882238	0.813775	1.75781	511953	1.21652e+06	4	2
119	Phosphoribosyl pyrophosphate	120 Phosphoribosyl pyrophosphate	C5H13O14P3	[M-H]-	15	18	15	0.2	388.945	388.942	-7.3	S20743	15.35	15.26	15.57	0.31	10506.2	10506.2	10506.2	10506.2	10506.2	2025	0	0	0	0	0	0	0	0	0	0	0	NA	NA	10506.2	10506.2	0	1	10506.2	10506.2	0	0
120	Phosphorylcholine	121 Phosphorylcholine	C5H14NO4P	[M+H]+	10	13	15	0.2	184.073	184.073	-2.3	S20740	11.68	11.6	11.71	0.11	342635136	1460173056	918583040	555049984	459211136	15723845	215489	17082382	332864	22405438	236731	36377556	517803	98060072	938676	2907153	213975	0.61073	1.63739	901404096	6.44281e+08	0.484483	1.39908	48762996	7.72843e+08	1770	5
121	Phosphoserine	122 Phosphoserine	C3H8NO6P	[M+H]+	11.5	13.5	15	0.2	186.016	186.016	-2.7	S20771	13.42	13.19	13.46	0.27	14907.5	14907.5	14907.5	14907.5	14907.5	0	0	0	0	5762	0	6268	0	4152	1680	0	1768	NA	NA	14907.5	14907.5	0	1	14907.5	14907.5	0	0
122	Pipecolic acid	123 Pipecolic acid	C6H11NO2	[M+H]+	7.5	9.5	15	0.2	130.086	130.086	-0.4	S20752	8.81	8.71	8.96	0.26	13087467	12760128	14584998	20416180	18618748	78010	65336	95719	56568	62231	57255	65577	59836	73402	59470	77200	66483	0.113003	8.84931	1.29238e+07	1.78733e+07	-0.467777	0.723078	214272	1.53986e+07	188	5
123	Propionylcarnitine	124 Propionylcarnitine	C10H19NO4	[M+H]+	5.2	7.2	15	0.2	218.139	218.138	-1.3	S20748	6.5	6.28	6.75	0.47	2826429	1957781	3608159	3336259	2136569	14715	9671	11613	10613	9467	10638	10672	11710	9862	9912	11133	10233	0.411639	2.42931	2392105	3.027e+06	-0.339606	0.790257	42559.8	2.70955e+06	8	5
124	Pyruvic acid	125 Pyruvic acid	C3H4O3	[M-H]-	5.5	7.5	15	0.2	87.0088	87.0077	-12.3	S20764	5.88	5.65	6.09	0.44	1341856	363370	661956	1283313	1996574	14147	12900	11956	9937	22050	15171	19787	15775	29470	21219	19440	16942	0.508947	1.96484	852613	1.31395e+06	-0.623945	0.648894	62198.5	1.08328e+06	3	5
125	Ribose 1-phosphate	126 Ribose 1-phosphate	C5H11O8P	[M-H]-	11	12.4	15	0.2	229.012	229.012	-1.2	S20738	12.02	11.97	12.08	0.11	19455052	12736987	9078154	12041529	21098214	683331	11034	2549634	21792	2017983	29791	1942528	41867	1413166	42643	159771	19275	0.727905	1.37381	1.6096e+07	1.40726e+07	0.193812	1.14378	2.2432e+06	1.50843e+07	24	5
126	Saccharopine	127 Saccharopine	C11H20N2O6	[M-H]-	11	14	15	0.2	275.125	275.125	0.1	S20725	12.58	12.44	12.69	0.25	1297157	1305242	1976774	1566438	1009024	6281	0	0	0	6292	0	9130	0	34506	0	0	0	0.592457	1.68789	1.3012e+06	1517412	-0.221771	0.857512	24052.2	1.40931e+06	3	5
127	S-Adenosylhomocysteine	128 S-Adenosylhomocysteine	C14H20N6O5S	[M-H]-	8.6	10.6	15	0.2	383.114	383.115	0.5	S20770	9.85	9.82	9.98	0.16	3960659	3785126	3071154	4137330	5168932	7227	0	13334	0	7360	0	6926	0	46295	0	4027	0	0.768338	1.30151	3.87289e+06	4.12581e+06	-0.0912643	0.9387	31292.2	3.99935e+06	6	5
128	S-Adenosylmethionine	129 S-Adenosylmethionine	C15H22N6O5S	[M+H]+	10.7	12.7	15	0.2	399.144	399.144	-1.5	S20737	12.35	12.24	12.43	0.19	5056618	4159649	2344094	4578726	4368248	578150	30638	1192000	67252	769861	53454	608956	47834	1449810	70244	195558	40423	0.451637	2.21417	4.60813e+06	3.76369e+06	0.292035	1.22437	1286045	4.18591e+06	11	5
129	Sarcosine	130 Sarcosine	C3H7NO2	[M+H]+	11.2	12	15	0.2	90.055	90.0553	3.8	S20768	11.2	11.2	11.27	0.07	31537620	28493872	28422168	31117420	43919632	416400	96675	760860	116639	380384	88109	438756	130594	377432	103129	399700	121967	0.527583	1.89544	30015746	3.44864e+07	-0.200308	0.870365	867661	3.22511e+07	70	5
130	Succinic acid	131 Succinic acid	C4H6O4	[M-H]-	11.3	13.3	15	0.2	117.019	117.018	-9.7	S20748	12.31	12.07	12.32	0.26	303121	364011	1016228	743417	2832385	71547	49549	43249	55220	57435	47347	69228	49014	53515	56804	60982	59545	0.252303	3.9635	333566	1.53068e+06	-2.19813	0.217921	178359	932121	17	5
131	Taurine	132 Taurine	C2H7NO3S	[M-H]-	10.2	12.2	15	0.2	124.007	124.006	-9.6	S20728	11.36	11.26	11.38	0.11	447276384	497311904	401434336	467521280	515092736	1090478	18251	6714271	39242	3115840	33962	2240169	43667	3263036	53143	1605194	34643	0.828901	1.20642	472294144	4.61349e+08	0.0338257	1.02372	4572974	4.66822e+08	577	5
132	Thymidine	133 Thymidine	C10H14N2O5	[M-H]-	3.5	5.5	15	0.2	241.083	241.083	0.4	S20734	4.36	4.11	4.59	0.48	53154	60266	73270	63877	117324	13944	12107	8651	10355	10647	16100	11874	15024	18061	15349	21148	18101	0.280979	3.55898	56710	84823.7	-0.580864	0.668563	52840.2	70766.8	0	5
133	Uracil	134 Uracil	C4H4N2O2	[M+H]+	5.4	7.4	15	0.2	113.035	113.035	1.3	S20755	6.62	6.39	6.86	0.47	11564186	10048932	11609898	11573980	13155939	10198	14972	9594	22636	9435	11863	8656	9277	14799	8874	9805	9275	0.233688	4.27921	10806559	1.21133e+07	-0.164681	0.892125	44846	1.14599e+07	55	5
134	Ureidopropionic acid	135 Ureidopropionic acid	C4H8N2O3	[M-H]-	10.4	12.4	15	0.2	131.046	131.045	-9.3	S20742	11.57	11.48	11.7	0.22	3282075	4343307	4622996	3056405	5025760	21053	9887	43451	8655	17995	7968	34296	13667	274649	10158	123273	15461	0.660766	1.51339	3812691	4.23505e+06	-0.151571	0.90027	155128	4.02387e+06	7	5
135	Ureidosuccinic acid	136 Ureidosuccinic acid	C5H8N2O5	[M-H]-	12.8	14.8	15	0.2	175.036	175.036	0.9	S20734	13.83	13.61	14.02	0.41	11802.8	11802.8	11802.8	11802.8	11802.8	0	0	0	0	0	1579	3179	0	0	0	2453	0	NA	NA	11802.8	11802.8	0	1	11802.8	11802.8	0	0
136	Uric acid	137 Uric acid	C5H4N4O3	[M+H]+	8.8	10.8	15	0.2	169.036	169.035	-3.1	S20754	9.64	9.62	9.7	0.08	10000	10000	10000	118171	10000	0	0	0	0	0	0	0	0	0	0	0	0	0.495025	2.0201	10000	46057	-2.20342	0.217122	10000	28028.5	0	1
137	Uridine	138 Uridine	C9H12N2O6	[M-H]-	5.5	7.5	15	0.2	243.062	243.062	-0.7	S20755	6.61	6.4	6.83	0.43	23431972	24861256	22971638	24219510	32950670	4794	2018	2444	2965	4782	2124	2988	2046	9081	4576	4922	1940	0.574498	1.74065	24146614	2.67139e+07	-0.145772	0.903896	21170	2.54303e+07	49	5
138	Uridine 5'-diphosphate	139 Uridine 5'-diphosphate	C9H14N2O12P2	[M+H]+	12.4	14.4	15	0.2	405.01	405.008	-3.7	S20735	13.45	13.41	13.65	0.24	4574146	3599004	1903639	4811538	4730518	15883	0	8104	0	16478	1925	14861	0	72560	2642	5333	2319	0.846489	1.18135	4086575	3.81523e+06	0.0991216	1.07112	45026.2	3.9509e+06	5	5
139	Uridine 5'-monophosphate	140 Uridine 5'-monophosphate	C9H13N2O9P	[M-H]-	11.2	13.2	15	0.2	323.029	323.029	0.6	S20745	12.14	12	12.32	0.32	30135508	20842868	15165031	22646984	32142818	59910	2249	115823	2409	69161	3101	79266	4635	1803148	8911	14840	3097	0.783466	1.27638	25489188	2.33183e+07	0.128424	1.0931	551638	2.44037e+07	34	5
140	Uridine diphosphate glucose	141 Uridine diphosphate glucose	C15H24N2O17P2	[M-H]-	12.4	14.4	15	0.2	565.048	565.048	0.6	S20745	13.46	13.35	13.48	0.13	21385148	20456936	10187539	23992062	26337298	40557	0	16928	2134	50452	0	34787	0	359371	0	0	0	0.915743	1.09201	20921042	2.01723e+07	0.0525791	1.03712	136057	2.05467e+07	23	5
141	Uridine diphosphate-N-acetylglucosamine	142 Uridine diphosphate-N-acetylglucosamine	C17H27N3O17P2	[M+H]+	11.2	13.2	15	0.2	608.089	608.087	-2.4	S20745	12.25	12.2	12.47	0.27	2333804	2281914	776419	1859180	2976474	7865	0	4650	0	10928	0	7981	0	35339	0	6758	0	0.630979	1.58484	2307859	1870691	0.302984	1.23369	28380.2	2089275	4	5
142	Uridine triphosphate	143 Uridine triphosphate	C9H15N2O15P3	[M-H]-	15	18	15	0.2	482.961	482.96	-2	S20756	15.39	15.28	15.51	0.24	10000	10000	10000	10000	10000	0	0	0	0	0	0	0	0	0	0	0	0	NA	NA	10000	10000	0	1	10000	10000	0	0
143	Valerylcarnitine	144 Valerylcarnitine	C12H23NO4	[M+H]+	3.6	5.7	15	0.2	246.17	246.169	-2.8	S20734	4.99	4.75	5.19	0.44	529754	652588	1367441	740749	724528	9545	10909	9634	12436	11867	11562	11857	11619	12202	12886	11566	10742	0.292283	3.42134	591171	944239	-0.675577	0.626082	44206.2	767705	4	5
144	Xanthine	145 Xanthine	C5H4N4O2	[M-H]-	7.5	9.4	15	0.2	151.026	151.025	-6.3	S20742	8.44	8.32	8.5	0.18	90369368	81263240	111185336	89546176	90429120	20607	10784	56335	11340	29152	16826	25220	12669	188591	14734	72357	13489	0.33212	3.01096	85816304	97053544	-0.177529	0.884216	128026	91434924	311	5
145	Xanthosine	146 Xanthosine	C10H12N4O6	[M-H]-	6.7	8.7	15	0.2	283.068	283.068	-2.5	S20742	7.76	7.64	7.81	0.17	202835	169652	671524	189919	168868	0	0	0	0	0	0	0	0	0	0	0	0	0.512695	1.95048	186244	343437	-0.882855	0.542293	10000	264840	1	5
146	Xanthylic acid	147 Xanthylic acid	C10H13N4O9P	[M-H]-	11	13	15	0.2	363.035	363.032	-7	S20770	12	11.76	12.25	0.49	31206	16349	14492	13862	23223	0	2406	0	0	0	0	0	0	0	0	0	0	0.402595	2.48389	23777.5	17192.3	0.467832	1.38303	10601.5	20484.9	0	5

## Sheet: WT vs Sdhd kidney
	Skeleton_Metabolite	Metabolite	Formula	Ion Type	RT Start (min)	RT End (min)	m/z Tolerance (ppm)	RT Tolerance (min)	mz	obs_mz	ppm	winner	RT	RT_min	RT_max	RT_range	WT2 Kidney	WT4 Kidney	Sdhd1 Kidney	Sdhd3 Kidney	Sdhd5 Kidney	Blank_0	Blank_1	Blank_2	Blank_3	Blank_4	Blank_5	Blank_6	Blank_7	Blank_8	Blank_9	Blank_10	Blank_11	ttest_pval	1/pvalue	WT_Kidney_Mean	Het_Kidney_Mean	Log2FoldChange	LogFoldChange	blank_threshold	combined_mean	impact_score	Detection
0	1-Methylnicotinamide	1 1-Methylnicotinamide	C7H8N2O	[M+H]+	19	21	15	0.2	137.071	137.071	-2.5	S20740	19.25	19.09	19.38	0.29	2345966	2767443	1732262	1831206	1835546	27368	13957	76625	16631	42649	18125	65998	18405	409273	25772	199426	22604	0.0188175	53.1421	2.5567e+06	1.79967e+06	0.506552	1.42065	244208	2.17819e+06	164	5
1	2,3-Diphosphoglyceric acid	2 2,3-Diphosphoglyceric acid	C3H8O10P2	[M-H]-	12	15	15	0.2	264.952	264.951	-4.2	S20732	14.52	14.36	14.77	0.41	48936	19734	31454	17971.8	17971.8	3658	0	2591	1714	3548	2257	3815	1899	2548	2735	4714	2408	0.406843	2.45795	34335	22465.8	0.611947	1.52832	17971.8	28400.4	0	3
2	3-Hydroxybutyric acid	3 3-Hydroxybutyric acid	C4H8O3	[M-H]-	5.7	7.7	15	0.2	103.04	103.039	-10.4	S20730	6.63	6.54	6.85	0.31	855642	1234268	1224231	652360	880805	7635	6437	8079	6241	8421	6004	5949	7447	7179	7638	5711	7081	0.657749	1.52034	1044955	919132	0.185097	1.13689	30955.5	982044	2	5
3	3-Phosphoglyceric acid	4 3-Phosphoglyceric acid	C3H7O7P	[M-H]-	13	15	15	0.2	184.986	184.985	-3.1	S20732	13.98	13.74	14.2	0.46	44503936	19609904	32375558	10701627	4931145	54232	2127	1167777	8959	72628	4326	2226608	15777	3734579	70385	288368	17139	0.341212	2.93073	32056920	1.60028e+07	1.00231	2.00321	1.92573e+06	2.40298e+07	141	5
4	4,5-Dihydroorotic acid	5 4,5-Dihydroorotic acid	C5H6N2O4	[M-H]-	7.5	9.5	15	0.2	157.025	157.025	-5.6	S20759	8.4	8.19	8.63	0.44	11583.2	11583.2	16664	11583.2	11583.2	0	2485	0	0	0	0	0	0	3848	0	0	0	0.495025	2.0201	11583.2	13276.8	-0.196871	0.872441	11583.2	12430	0	1
5	4-Hydroxyproline	6 4-Hydroxyproline	C5H9NO3	[M+H]+	10.2	11.2	15	0.2	132.065	132.067	11.2	S20734	10.75	10.6	10.91	0.31	15371353	16124504	15849203	15730076	15958155	46028	21206	256718	20195	38493	20837	54144	22385	184000	22774	256785	22130	0.760533	1.31487	1.57479e+07	1.58458e+07	-0.00893946	0.993823	251424	1.57969e+07	21	5
6	5'-Methylthioadenosine	7 5'-Methylthioadenosine	C11H15N5O3S	[M+H]+	3	5	15	0.2	298.097	298.096	-3.8	S20730	4.12	3.89	4.21	0.32	6350820	8357413	2884254	6733896	8334741	55861	10024	111279	12672	73735	13055	61399	13462	130848	17249	32814	17423	0.580554	1.72249	7.35412e+06	5984297	0.29737	1.2289	147455	6.66921e+06	14	5
7	5-Phosphoribosylamine	8 5-Phosphoribosylamine	C5H12NO7P	[M-H]-	11.5	13.5	15	0.2	228.028	228.026	-7.3	S20753	12.79	12.54	13.04	0.49	19973	19973	19973	19973	19973	2779	0	13744	0	4364	0	5825	0	3171	2773	4350	2886	NA	NA	19973	19973	0	1	19973	19973	0	0
8	6-Phosphogluconic acid	9 6-Phosphogluconic acid	C6H13O10P	[M-H]-	14	17	15	0.2	275.017	275.017	0.5	S20730	14.77	14.73	15	0.27	717766	289574	112931	98663	376340	13765	0	31264	8352	38122	11882	43623	11216	55541	16133	8771	12589	0.217315	4.60162	503670	195978	1.36179	2.57003	72814.5	349824	4	5
9	Acetoacetic acid	10 Acetoacetic acid	C4H6O3	[M-H]-	8.3	10.3	15	0.2	101.024	101.023	-11.1	S20728	9.69	9.45	9.94	0.49	2837247	3106354	2604279	2449868	2713003	11548	4695	8090	8876	12872	9911	12524	10640	19589	12330	8889	9828	0.0724239	13.8076	2.9718e+06	2589050	0.198914	1.14783	42448	2.78043e+06	44	5
10	Acetyl-CoA	11 Acetyl-CoA	C23H38N7O17P3S	[M+H]+	8	11	15	0.2	810.133	810.131	-3	S20758	9.42	9.37	9.67	0.3	13113.2	61302	13113.2	52064	90860	3065	0	4423	0	2547	0	2418	0	0	0	0	0	0.69341	1.44215	37207.6	52012.4	-0.483258	0.71536	13113.2	44610	0	3
11	Acetylcysteine	12 Acetylcysteine	C5H9NO3S	[M+H]+	6	8	15	0.2	164.038	164.037	-3	S20762	6.96	6.74	7.11	0.36	302126	305295	275528	335266	382955	0	0	2684	0	0	0	0	0	2392	0	0	0	0.541902	1.84535	303710	331250	-0.125222	0.916863	11269	317480	1	5
12	Adenine	13 Adenine	C5H5N5	[M+H]+	5	7	15	0.2	136.062	136.062	-1.3	S20748	6.17	5.92	6.19	0.27	26057408	24589824	24719844	28825730	93870664	463925	175670	662335	283437	500660	266126	588716	347079	707918	347681	314498	312674	0.470594	2.12497	25323616	49138746	-0.956378	0.515349	1.25268e+06	37231181	154	5
13	Adenosine	14 Adenosine	C10H13N5O4	[M+H]+	4.5	7	15	0.2	268.104	268.103	-3.5	S20766	5.8	5.75	5.89	0.14	10254878	13832494	7560291	47374028	40984176	1863065	219123	1797623	261578	637552	199831	2635058	572773	3839876	1069805	539638	438379	0.301162	3.32047	12043686	3.19728e+07	-1.40857	0.376685	3.52858e+06	2.20083e+07	194	5
14	Adenosine diphosphate ribose	15 Adenosine diphosphate ribose	C15H23N5O14P2	[M-H]-	10.9	12.9	15	0.2	558.064	558.064	-0.2	S20768	11.89	11.76	11.98	0.22	91646	116555	94746	42242.2	44317	18262	2793	75590	2761	13630	0	7473	0	5049	0	3411	0	0.16676	5.99666	104100	60435.1	0.784519	1.72252	42242.2	82267.8	1	4
15	Adenosine monophosphate	16 Adenosine monophosphate	C10H14N5O7P	[M+H]+	9.8	11.8	15	0.2	348.07	348.07	-2.5	S20770	10.69	10.64	10.78	0.14	16292331	26812156	10528927	1.04643e+07	14151496	4786760	78308	20293376	159742	2887010	108415	3940382	167596	9018532	190288	117262	69618	0.102264	9.77858	2.15522e+07	1.17149e+07	0.879492	1.83973	1.04643e+07	1.66336e+07	299	4
16	Adenosine triphosphate	17 Adenosine triphosphate	C10H16N5O13P3	[M-H]-	12.5	14.5	15	0.2	505.988	505.986	-5.5	S20738	13.35	13.22	13.59	0.37	406128	284400	149460	201289	150197	15667	0	23624	2354	36324	3447	43108	6943	25673	6545	10054	5930	0.0385963	25.9092	345264	166982	1.04801	2.06767	54917.2	256123	14	5
17	Adenylsuccinic acid	18 Adenylsuccinic acid	C14H18N5O11P	[M-H]-	14.5	16.5	15	0.2	462.067	462.067	0.1	S20748	15.51	15.47	15.57	0.09	520092	526713	520092	520092	520092	134546	7788	1172100	36898	247252	22093	222533	25160	124105	22615	14782	10496	0.272228	3.67339	523402	520092	0.00915397	1.00637	520092	521747	2	1
18	ADP	19 ADP	C10H15N5O10P2	[M-H]-	11.1	13.1	15	0.2	426.022	426.022	0.4	S20748	12.05	12.05	12.16	0.11	1284761	1923509	876949	876949	1102505	334763	20930	1137794	41872	550017	41895	750499	64683	360757	63067	59846	41672	0.08496	11.7702	1604135	952134	0.752559	1.68478	876949	1.27813e+06	25	3
19	Allantoin	20 Allantoin	C4H6N4O3	[M-H]-	9.3	11.3	15	0.2	157.037	157.036	-4.6	S20749	10.23	10.16	10.34	0.18	2079820	2980982	2418259	3714377	3638974	0	2223	0	0	2215	0	2818	0	3464	0	0	0	0.337251	2.96515	2530401	3.2572e+06	-0.364268	0.776863	12680	2.8938e+06	11	5
20	Aminoadipic acid	21 Aminoadipic acid	C6H11NO4	[M-H]-	5.9	7.9	15	0.2	160.061	160.061	-4	S20727	6.79	6.62	7.01	0.39	722155	780482	805543	598615	385619	7103	7632	6475	7138	7882	7050	13848	5037	7791	8549	5711	8712	0.39967	2.50206	751318	596592	0.332679	1.25935	33232	673955	2	5
21	Argininosuccinic acid	22 Argininosuccinic acid	C10H18N4O6	[M-H]-	12.5	14.5	15	0.2	289.115	289.115	0.5	S20742	13.64	13.58	13.73	0.15	3861408	4854732	3521124	3483042	3200376	4067	0	8627	0	7516	0	12137	0	12944	0	10862	0	0.0927691	10.7795	4358070	3401514	0.357512	1.28121	24038.2	3879792	54	5
22	Beta-Alanine	23 Beta-Alanine	C3H7NO2	[M+H]+	9.8	10.5	15	0.2	90.055	90.0553	3.8	S20770	10.38	10.17	10.48	0.31	676088	491532	785687	574777	698679	35236	21663	52513	27260	31123	21362	32036	26243	73066	24384	34723	25649	0.399681	2.502	583810	686381	-0.233511	0.850563	111314	635096	2	5
23	Betaine	24 Betaine	C5H11NO2	[M+H]+	7	8.2	15	0.2	118.086	118.086	-0.5	S20732	7.85	7.78	7.89	0.11	2182737408	2019964928	2031255680	1891611136	1786829952	731498	680051	846101	770236	798594	732149	836132	757470	1642185	783471	1006600	774266	0.16866	5.92908	2101351168	1903232256	0.142866	1.1041	2.59969e+06	2002291712	13108	5
24	Butyrylcarnitine	25 Butyrylcarnitine	C11H21NO4	[M+H]+	4.2	6.2	15	0.2	232.154	232.154	-1.4	S20748	5.63	5.4	5.84	0.44	3114000	5227554	3367597	5723240	3843130	5807	6579	7494	6720	6314	7197	6304	5355	6346	6316	6344	5106	0.915396	1.09242	4170777	4.31132e+06	-0.0478143	0.967401	28970.5	4.24105e+06	5	5
25	Carbamoyl phosphate	26 Carbamoyl phosphate	CH4NO5P	[M-H]-	27	30	15	0.2	139.975	139.974	-7.4	S20758	27.01	27	27.23	0.23	83539	468491	55394	70522	39596	10114	2247	4678	2354	6482	1524	18373	1823	7502	2193	16071	3055	0.222479	4.49481	276015	55170.7	2.32277	5.00293	29104	165593	4	5
26	Carnosine	27 Carnosine	C9H14N4O3	[M+H]+	10.6	12.6	15	0.2	227.114	227.113	-2.9	S20754	11.9	11.85	11.97	0.11	4583280	8456463	5567824	7444495	8720430	2020969	8994	2282112	10930	11098690	29212	1200102	11914	67360	12571	1415192	21993	0.723729	1.38173	6.51987e+06	7.24425e+06	-0.151993	0.900006	4.55501e+06	6.88206e+06	11	5
27	CDP	28 CDP	C9H15N3O11P2	[M+H]+	13	15	15	0.2	404.026	404.024	-4.6	S20735	14.03	13.85	14.15	0.3	20775	20199	17909.8	24409	23507	2740	0	2851	0	6984	0	5780	2108	6524	2482	0	2170	0.619079	1.6153	20487	21941.9	-0.0989808	0.933692	17909.8	21214.5	0	4
28	Choline	29 Choline	C5H14NO	[Cat]+	11	15	15	0.2	104.107	104.107	1.1	S20772	15	14.98	15	0.02	1328166272	1010544448	1319600768	1258287104	1328497536	1126906	144602	1635322	241814	3863385	352762	2165605	341383	4554075	675420	737592	146231	0.355238	2.81501	1169355360	1302128469	-0.155158	0.898034	4.00627e+06	1235741915	3874	5
29	cis-Aconitic acid	30 cis-Aconitic acid	C6H6O6	[M-H]-	14.1	16.1	15	0.2	173.009	173.008	-4.4	S20753	15.01	14.87	15.17	0.3	7654724	8078194	5191170	6866194	6033424	110273	17210	1318010	22884	327822	26285	390107	30036	190592	35273	98692	28405	0.0650165	15.3807	7866459	6.03026e+06	0.383494	1.3045	658897	6.94836e+06	139	5
30	Citric acid	31 Citric acid	C6H8O7	[M-H]-	14.2	16.2	15	0.2	191.02	191.019	-2.8	S20753	15.21	15.03	15.44	0.41	69746256	76995792	4.06756e+07	45315496	53526760	7940970	425312	42140240	3180536	27244940	3437101	29568492	4645218	22860980	5210060	11670262	4338214	0.0168371	59.3927	73371024	4.65059e+07	0.657795	1.57767	4.06756e+07	5.99385e+07	5616	4
31	Citrulline	32 Citrulline	C6H13N3O3	[M+H]+	10.9	12.9	15	0.2	176.103	176.103	-1	S20738	12.2	12.14	12.23	0.09	11225602	13368838	13009702	12260493	11706763	914975	312761	6557742	398749	812245	267202	730171	249914	1291938	286692	1360982	298094	0.977667	1.02284	12297220	1.23257e+07	-0.00333184	0.997693	3.38037e+06	1.23114e+07	13	5
32	Creatine	33 Creatine	C4H9N3O2	[M+H]+	10	11.5	15	0.2	132.077	132.077	-1.9	S20753	10.97	10.9	11.04	0.14	1590453888	1849772160	1696503680	1796704256	1935285376	273939328	1140278	462387232	2259672	274794912	3910562	282833824	3015664	12721868	2237060	91209024	2465632	0.545801	1.83217	1720113024	1809497771	-0.073086	0.950602	353238764	1764805397	3401	5
33	Creatinine	34 Creatinine	C4H7N3O	[M+H]+	5.2	7.2	15	0.2	114.066	114.066	1.9	S20752	6.45	6.39	6.5	0.1	42107776	53438612	40110564	52886224	52351328	600013	377030	1150083	738130	941214	747819	905528	728477	518509	635206	639255	603891	0.927533	1.07813	47773194	48449372	-0.0202766	0.986044	2.15629e+06	48111283	53	5
34	Cyclic AMP	35 Cyclic AMP	C10H12N5O6P	[M-H]-	5.8	7.8	15	0.2	328.045	328.044	-5	S20746	6.78	6.6	7.03	0.43	38823	11190.2	11190.2	38820	32677	0	0	0	1957	0	0	0	2804	0	0	0	0	0.874994	1.14287	25006.6	27562.4	-0.140392	0.907273	11190.2	26284.5	0	3
35	Cytidine	36 Cytidine	C9H13N3O5	[M+H]+	7.1	9.1	15	0.2	244.093	244.092	-2.5	S20734	8.4	8.25	8.52	0.27	312961	470208	156967	631278	826768	18903	8809	30473	11629	19278	11594	24345	10893	52947	16415	129983	18616	0.616206	1.62283	391584	538338	-0.459188	0.727396	98471.2	464961	1	5
36	Cytidine monophosphate	37 Cytidine monophosphate	C9H14N3O8P	[M+H]+	11.8	13.8	15	0.2	324.059	324.059	-1.6	S20755	12.85	12.73	13.1	0.37	708289	1049234	442504	881525	1186560	35217	2420	34060	2854	27714	3419	39812	3214	165692	6131	11911	2790	0.899887	1.11125	878762	836863	0.0704802	1.05007	93808.5	857812	1	5
37	Cytidine triphosphate	38 Cytidine triphosphate	C9H16N3O14P3	[M-H]-	15	20	15	0.2	481.977	481.971	-11.9	S20753	15.03	15.03	15.28	0.25	10000	10000	10000	10000	10000	0	0	0	0	0	0	0	0	0	0	0	0	NA	NA	10000	10000	0	1	10000	10000	0	0
38	Cytosine	39 Cytosine	C4H5N3O	[M+H]+	9	11	15	0.2	112.05	112.051	1.4	S20734	9.06	9	9.3	0.3	258988	258988	258988	258988	258988	90818	71805	113271	79846	68712	82013	81489	80866	75055	67927	93203	90947	NA	NA	258988	258988	0	1	258988	258988	0	0
39	D-2-Hydroxyglutaric acid	40 D-2-Hydroxyglutaric acid	C5H8O5	[M-H]-	11.6	13.6	15	0.2	147.03	147.029	-6.1	S20726	12.32	12.23	12.53	0.3	29642768	27490314	25384072	27712074	27313634	279542	42214	189208	40491	703530	37924	606324	32187	470206	31717	105549	36272	0.246148	4.0626	28566541	26803260	0.0919179	1.06579	653791	2.76849e+07	120	5
40	D-Glucose	41 D-Glucose	C6H12O6	[M-H]-	9	11	15	0.2	179.056	179.055	-4.5	S20755	11.01	10.76	11.03	0.27	152459	141052	122514	125210	195843	13377	4853	7968	4090	15895	7471	17651	8996	29522	16627	12879	8937	0.974154	1.02653	146756	147856	-0.010775	0.992559	47066.5	147306	0	5
41	D-Glyceraldehyde 3-phosphate	42 D-Glyceraldehyde 3-phosphate	C3H7O6P	[M-H]-	13	14	15	0.2	168.991	168.99	-3.3	S20748	13.18	13.05	13.35	0.3	72188.2	92033	74189	73184	99222	17345	0	53435	4532	26400	5219	34933	3812	60216	13649	22414	6798	0.995134	1.00489	82110.6	82198.3	-0.00154023	0.998933	72188.2	82154.5	0	4
42	Dihydrofolic acid	43 Dihydrofolic acid	C19H21N7O6	[M+H]+	13	16	15	0.2	444.163	444.161	-3.2	S20740	13.09	13	13.14	0.14	82531	87918	84167	123570	132741	0	0	0	2105	0	0	0	0	81374	1970	0	0	0.239999	4.16668	85224.5	113493	-0.413259	0.750925	31362.2	99358.6	1	5
43	Dihydroxyacetone phosphate	44 Dihydroxyacetone phosphate	C3H7O6P	[M-H]-	12	13	15	0.2	168.991	168.99	-3.9	S20765	12.34	12.11	12.44	0.34	158525	57959	238292	70024	108066	4137	0	11004	0	4515	0	7901	0	10428	0	13022	0	0.713559	1.40143	108242	138794	-0.358685	0.779875	22751.8	123518	0	5
44	D-Ribose 5-phosphate	45 D-Ribose 5-phosphate	C5H11O8P	[M-H]-	12.4	13.8	15	0.2	229.012	229.012	-0.4	S20753	12.7	12.56	12.88	0.31	779340	779340	1205498	779340	1213255	100878	3760	2103516	6285	175158	7291	218553	5753	266431	6737	175509	7491	0.219145	4.56319	779340	1.06603e+06	-0.451924	0.731067	779340	922686	6	2
45	D-Sedoheptulose 7-phosphate	46 D-Sedoheptulose 7-phosphate	C7H15O10P	[M-H]-	12.2	14.2	15	0.2	289.033	289.033	0	S20726	13.31	13.15	13.32	0.17	5849821	5804488	2556896	3807227	6137228	109386	3510	153280	7788	104204	8434	161684	9856	333466	15784	65657	10509	0.307794	3.24892	5.82715e+06	4167117	0.483742	1.39837	255890	4.99714e+06	23	5
46	dTDP	47 dTDP	C10H16N2O11P2	[M-H]-	11	13	15	0.2	401.016	401.022	15.1	S20727	11.99	11.89	12.23	0.34	11961	11961	123477	95851	34600	0	0	3078	0	0	0	0	0	4766	0	0	0	0.121418	8.23599	11961	84642.7	-2.82305	0.141312	11961	48301.8	3	3
47	FAD	48 FAD	C27H33N9O15P2	[M+H]+	7.6	9.6	15	0.2	786.164	786.164	-1	S20748	8.64	8.49	8.84	0.35	1887290	2062622	1171226	1640691	1473267	4794	0	22574	0	3748	0	6831	2533	17311	2546	0	0	0.0629142	15.8947	1974956	1.42839e+06	0.467426	1.38264	25084.2	1.70168e+06	37	5
48	Folic acid	49 Folic acid	C19H19N7O6	[M+H]+	13	16	15	0.2	442.147	442.145	-4.4	S20750	13.97	13.82	14	0.19	10000	12884	12506	10000	10000	0	0	0	0	0	0	0	0	0	0	0	0	0.71696	1.39478	11442	10835.3	0.0785957	1.05599	10000	11138.7	0	2
49	Fructose 1,6-bisphosphate	50 Fructose 1,6-bisphosphate	C6H14O12P2	[M-H]-	14.1	16.1	15	0.2	338.989	338.989	-0.5	S20726	15.14	15.03	15.37	0.34	143876	83163.2	83163.2	83163.2	129642	24050	2718	29451	7228	54051	11301	67755	8618	53757	10436	12167	11121	0.656359	1.52356	113520	98656.2	0.202461	1.15066	83163.2	106088	0	2
50	Fructose 6-phosphate	51 Fructose 6-phosphate	C6H13O9P	[M-H]-	12.6	13.5	15	0.2	259.022	259.022	-0.6	S20758	13.17	12.92	13.42	0.5	9651216	6572746	5501445	6782836	6430246	110390	3920	328854	11661	97664	12659	364392	28716	2069014	41896	492805	35140	0.230487	4.33864	8111981	6.23818e+06	0.37893	1.30038	909278	7.17508e+06	40	5
51	Fumaric acid	52 Fumaric acid	C4H4O4	[M-H]-	12.2	14.2	15	0.2	115.004	115.002	-10.3	S20748	13.09	13.05	13.13	0.08	23844088	30989792	23542162	29090172	29162676	598679	24967	1100709	57279	809017	43173	895826	64040	1176233	77259	570773	32724	0.968876	1.03212	27416940	2.7265e+07	0.00801723	1.00557	1.37267e+06	2.7341e+07	28	5
52	Glucose 6-phosphate	53 Glucose 6-phosphate	C6H13O9P	[M-H]-	13.6	14.4	15	0.2	259.022	259.022	-0.2	S20758	13.79	13.74	13.93	0.19	5282234	3792017	2472206	1.9836e+06	3229297	657018	10923	1300314	21620	407196	16606	1062468	37684	2755869	59137	1512278	53273	0.0725249	13.7884	4.53713e+06	2.5617e+06	0.824677	1.77114	1.9836e+06	3.54941e+06	87	4
53	Glutathione	54 Glutathione	C10H17N3O6S	[M+H]+	10	13	15	0.2	308.091	308.09	-2.2	S20745	11.33	11.19	11.44	0.26	785707	785707	785707	785707	785707	153799	87388	102563	72519	489078	358720	378274	228510	627660	217873	210642	175803	NA	NA	785707	785707	0	1	785707	785707	0	0
54	Glycerol 3-phosphate	55 Glycerol 3-phosphate	C3H9O6P	[M-H]-	11.5	13	15	0.2	171.006	171.006	-4.7	S20748	11.94	11.88	12.06	0.18	9391082	29594016	18135196	8108741	15277591	12656	3793	181763	3369	27485	4609	71737	3842	98290	4750	60675	7897	0.551725	1.8125	19492549	1.38405e+07	0.494026	1.40837	130216	1.66665e+07	43	5
55	Glycine	56 Glycine	C2H5NO2	[M+H]+	10.7	12.7	15	0.2	76.0393	76.0399	7.8	S20742	11.96	11.91	12.01	0.1	24993512	26001130	24293936	20422198	22744968	234081	72206	231996	93058	192631	60571	253383	76602	459609	78202	247808	86184	0.138447	7.22298	25497321	22487034	0.181252	1.13387	531583	2.39922e+07	196	5
56	Guanidoacetic acid	57 Guanidoacetic acid	C3H7N3O2	[M+H]+	10.7	12.7	15	0.2	118.061	118.061	1.7	S20737	12.02	11.94	12.03	0.1	268437536	252608640	271898304	283475104	278425120	321539	10603	384118	15612	422444	12994	567130	17741	550226	27143	167905	19268	0.0976272	10.243	260523088	2.77933e+08	-0.0933251	0.93736	639181	2.69228e+08	2942	5
57	Guanine	58 Guanine	C5H5N5O	[M+H]+	7.7	9.7	15	0.2	152.057	152.057	-0.6	S20751	9.04	8.79	9.08	0.29	7936873	12321738	5705350	20289128	19949904	177672	63649	101229	52731	321980	64878	286865	87158	266544	105212	130358	57501	0.478098	2.09162	1.01293e+07	15314794	-0.596391	0.661407	438944	1.2722e+07	40	5
58	Guanosine	59 Guanosine	C10H13N5O5	[M+H]+	7.7	9.7	15	0.2	284.099	284.099	-1.2	S20751	9.04	8.95	9.06	0.12	4897416	7727620	3524352	14596011	13359758	86550	14942	30864	11206	163400	13314	138003	26813	118156	35930	42591	12137	0.434275	2.30269	6312518	1.04934e+07	-0.733191	0.601572	183476	8.40295e+06	32	5
59	Guanosine diphosphate	60 Guanosine diphosphate	C10H15N5O11P2	[M-H]-	13.8	15.8	15	0.2	442.017	442.015	-4.2	S20766	14.86	14.8	15	0.2	115434	115434	115434	115434	115434	81205	17796	15585	0	77076	13966	118233	29658	30471	12107	15860	9781	NA	NA	115434	115434	0	1	115434	115434	0	0
60	Guanosine monophosphate	61 Guanosine monophosphate	C10H14N5O8P	[M+H]+	12.6	14.6	15	0.2	364.065	364.064	-2.4	S20745	13.66	13.59	13.69	0.11	1630700	1267796	1267796	1267796	1267796	894687	31182	822851	22838	972943	41375	859320	35810	1250330	48682	37919	13247	0.272228	3.67339	1449248	1267796	0.192982	1.14312	1267796	1358522	6	1
61	Guanosine triphosphate	62 Guanosine triphosphate	C10H16N5O14P3	[M-H]-	15	17	15	0.2	521.983	521.979	-9.2	S20771	16.19	16.02	16.35	0.33	14689.2	14689.2	14689.2	14689.2	14689.2	2813	0	2232	0	5760	0	5333	0	2619	0	0	0	NA	NA	14689.2	14689.2	0	1	14689.2	14689.2	0	0
62	Homocysteine	63 Homocysteine	C4H9NO2S	[M-H]-	7.3	9.3	15	0.2	134.028	134.027	-9.9	S20732	8.39	8.26	8.58	0.32	46449	16070	39553	11981	10404	0	0	0	0	0	0	0	0	0	0	0	0	0.569315	1.7565	31259.5	20646	0.598432	1.51407	10000	25952.8	0	5
63	Hypotaurine	64 Hypotaurine	C2H7NO2S	[M+H]+	10	12	15	0.2	110.027	110.027	1.6	S20750	11.3	11.14	11.48	0.34	10730585	9674644	10341949	9668505	9323342	3537	0	44981	1718	4143	0	6460	0	90631	0	24513	0	0.497225	2.01116	1.02026e+07	9777932	0.0613376	1.04343	53995.8	9.99027e+06	21	5
64	Hypoxanthine	65 Hypoxanthine	C5H4N4O	[M+H]+	5.8	7.8	15	0.2	137.046	137.046	-1.4	S20752	6.89	6.86	6.97	0.11	1259301248	1268066816	1187155456	1212019328	1184003200	927608	151351	1778923	259738	1790334	262755	1583969	268639	2362312	286803	1042267	275568	0.0100774	99.2316	1263684032	1194392661	0.0813586	1.05801	2.75757e+06	1229038347	129035	5
65	Inosine	66 Inosine	C10H12N4O5	[M+H]+	6.4	8.4	15	0.2	269.088	269.087	-3.1	S20756	7.65	7.52	7.71	0.19	81757352	81550392	68488800	85662208	89634600	84701	5160	287614	39281	466075	22064	220541	19991	293202	35084	145553	27247	0.965618	1.03561	81653872	8.12619e+07	0.00694275	1.00482	421628	8.14579e+07	85	5
66	Inosinic acid	67 Inosinic acid	C10H13N4O8P	[M+H]+	11.4	13.4	15	0.2	349.054	349.053	-2.8	S20753	12.48	12.43	12.53	0.1	2.82217e+06	3633491	5961276	2.82217e+06	2.82217e+06	118114	5766	8138910	179771	971010	52319	584957	42553	873645	43707	199895	38031	0.674983	1.48152	3.22783e+06	3.86854e+06	-0.261224	0.83438	2.82217e+06	3.54818e+06	6	2
67	L-Acetylcarnitine	68 L-Acetylcarnitine	C9H17NO4	[M+H]+	6.3	8.3	15	0.2	204.123	204.123	-2.1	S20753	7.57	7.47	7.63	0.16	242082240	213381936	117461424	279226944	183875824	61584	16833	336403	15723	79919	16279	33873	18855	35442	16270	67106	18474	0.617062	1.62058	227732088	1.93521e+08	0.234844	1.17678	189190	2.10627e+08	402	5
68	L-Alanine	69 L-Alanine	C3H7NO2	[M+H]+	10.6	11.2	15	0.2	90.055	90.0554	4.9	S20750	11.05	10.92	11.11	0.19	74318608	81910656	67410536	65997336	67205144	4228069	386479	7856768	462612	3964502	454227	4325248	436766	2130181	415782	1971399	416298	0.0300041	33.3287	78114632	6.6871e+07	0.224212	1.16814	6.77208e+06	7.24928e+07	2822	5
69	L-Arginine	70 L-Arginine	C6H14N4O2	[M+H]+	18.5	21	15	0.2	175.119	175.119	-2	S20742	20.32	20.27	20.44	0.17	208292352	211331136	164109104	146111840	178668928	43822720	9608353	64682304	13673643	51984516	11046417	65768420	14066018	40882512	10162093	67164376	18310762	0.0312047	32.0464	209811744	1.62963e+08	0.364548	1.28748	1.02803e+08	1.86388e+08	7690	5
70	L-Asparagine	71 L-Asparagine	C4H8N2O3	[M+H]+	10.3	12.3	15	0.2	133.061	133.06	-2	S20742	11.59	11.53	11.65	0.12	21967762	22813638	18641050	16424165	19394910	88606	36568	241181	51451	117983	31958	173531	44215	471059	41471	299028	51002	0.0380737	26.2648	22390700	18153375	0.302662	1.23342	422013	2.0272e+07	657	5
71	L-Aspartic acid	72 L-Aspartic acid	C4H7NO4	[M-H]-	10.8	12.8	15	0.2	132.03	132.029	-8.6	S20726	11.9	11.84	11.93	0.1	189794256	209865120	161415440	165146512	184493808	6761399	409631	7846642	415322	9606767	317102	10254307	408697	3814051	301191	2191668	365005	0.0892229	11.2079	199829688	170351920	0.230253	1.17304	1.06829e+07	185090804	2433	5
72	L-Carnitine	73 L-Carnitine	C7H16NO3	[Cat]+	8.3	10.3	15	0.2	162.113	162.112	-2.3	S20738	9.72	9.66	9.76	0.1	2212972288	2469542912	2005474688	2065068288	2159525120	1016090	89707	8068715	114047	1119472	135996	920282	127045	2199269	140324	939985	135877	0.0987871	10.1228	2341257600	2076689365	0.172998	1.1274	3.7617e+06	2208973483	25210	5
73	L-Cystathionine	74 L-Cystathionine	C7H14N2O4S	[M+H]+	12.2	14.2	15	0.2	223.075	223.074	-2.7	S20734	13.45	13.39	13.49	0.11	3053091	2619946	2656179	2055017	2004210	311864	8840	45114	6961	64239	8467	67336	6329	321190	10471	263833	16904	0.153691	6.50655	2.83652e+06	2.23847e+06	0.341609	1.26717	292887	2.53749e+06	21	5
74	L-Cysteine	75 L-Cysteine	C3H7NO2S	[M+H]+	13	17	15	0.2	122.027	122.027	-0.2	S20732	13.16	13	13.41	0.41	397848	349707	272355	201788	193480	3528	0	6096	3219	4823	0	3885	2370	7663	2356	3965	2474	0.0263712	37.9202	373778	222541	0.748109	1.67959	20094.8	298159	19	5
75	L-Cystine	76 L-Cystine	C6H12N2O4S2	[M-H]-	11.7	13.7	15	0.2	239.017	239.016	-1.2	S20742	12.82	12.66	12.89	0.23	32467448	43765236	24677540	30347916	38067204	4933	2403	18899	24017	7664	6186	21663	19928	37929	29728	55758	23332	0.358177	2.79191	38116342	3.10309e+07	0.296705	1.22834	73110	3.45736e+07	119	5
76	L-Glutamic acid	77 L-Glutamic acid	C5H9NO4	[M+H]+	10	13	15	0.2	148.06	148.06	-2.3	S20732	11.58	11.55	11.67	0.12	399421472	396770016	394544064	351407040	375336576	9307202	190482	8703409	267403	10431036	184148	13915606	261864	4097238	305322	3489251	472810	0.228728	4.372	398095744	373762560	0.0909934	1.0651	1.29164e+07	385929152	1797	5
77	L-Glutamine	78 L-Glutamine	C5H10N2O3	[M+H]+	10.1	12.1	15	0.2	147.076	147.076	-2.9	S20761	11.41	11.34	11.49	0.15	280647168	292749824	296230240	254133344	274471328	24699470	247029	38112228	302216	18794046	344037	28781210	347491	23650632	371824	10453531	412727	0.523612	1.90981	286698496	2.74945e+08	0.0603914	1.04275	3.66391e+07	2.80822e+08	559	5
78	L-Histidine	79 L-Histidine	C6H9N3O2	[M+H]+	9.9	11.9	15	0.2	156.077	156.077	-1.6	S20755	10.87	10.7	11.1	0.4	127358528	140383328	93845008	91861736	98575232	3242732	1610403	8308776	2114726	3496591	2042865	4609564	2038377	16114255	1969967	5969912	1751332	0.00570131	175.398	133870928	9.47607e+07	0.498483	1.41273	13327375	1.14316e+08	28326	5
79	L-Isoleucine	80 L-Isoleucine	C6H13NO2	[M+H]+	6	7.5	15	0.2	132.102	132.102	-0.8	S20755	7.39	7.34	7.45	0.11	228607040	239690816	189445056	181574176	201563808	913210	633937	909443	658638	631308	580309	686373	613618	940584	634066	890529	742603	0.0149553	66.8661	234148928	1.90861e+08	0.294904	1.2268	2.21865e+06	2.12505e+08	17432	5
80	L-Kynurenine	81 L-Kynurenine	C10H12N2O3	[M+H]+	6	8	15	0.2	209.092	209.091	-2.7	S20725	7.34	7.19	7.49	0.29	74039	74141	69776.2	69776.2	69776.2	25096	17666	22828	19434	17077	17601	21154	18735	22707	18679	19516	18612	1.51e-06	662848	74090	69776.2	0.0865428	1.06182	69776.2	71933.1	50628	2
81	L-Lactic acid	82 L-Lactic acid	C3H6O3	[M-H]-	6.2	8.2	15	0.2	89.0244	89.0233	-12.6	S20738	7.07	6.95	7.09	0.14	357122656	521285792	339336448	366549024	306598016	1878594	1892093	2090108	1915271	2437937	2179054	2090169	2267710	2359727	2282838	2543015	2212691	0.216367	4.62179	439204224	337494496	0.380028	1.30137	6.5473e+06	388349360	2336	5
82	L-Leucine	83 L-Leucine	C6H13NO2	[M+H]+	7.5	9	15	0.2	132.102	132.102	0	S20755	7.46	7.45	7.71	0.26	196090672	205204608	167033216	151809040	179462256	688002	498700	665355	537011	438130	421123	497084	458796	666548	468941	656517	548254	0.0501405	19.944	200647640	166101504	0.272599	1.20798	1.64612e+06	183374572	4418	5
83	L-Lysine	84 L-Lysine	C6H14N2O2	[M+H]+	18	20	15	0.2	147.113	147.113	-2.1	S20755	19.28	19.27	19.4	0.14	77787592	75198384	50622032	46537676	53722608	4485235	544161	11534503	1358863	7359984	985856	10861432	1254992	20509420	2540215	11298882	1608648	0.00273384	365.785	76492988	5.02941e+07	0.604938	1.52091	1.85955e+07	6.33935e+07	35268	5
84	L-Malic acid	85 L-Malic acid	C4H6O5	[M-H]-	12.2	14.2	15	0.2	133.014	133.013	-7.1	S20730	13.07	13.07	13.12	0.05	210826352	277197312	206047440	242217472	264697616	9496203	1145254	16048600	2164771	12544180	1920988	13892914	2507332	16743709	2332988	9173757	1914776	0.860116	1.16263	244011832	237654176	0.0380874	1.02675	22481368	240833004	287	5
85	L-Methionine	86 L-Methionine	C5H11NO2S	[M+H]+	6.8	8.8	15	0.2	150.058	150.058	-0.8	S20747	8.06	7.99	8.14	0.15	172122144	169392304	168176352	161330496	194331040	95395	25457	160423	23887	79918	28573	79170	24700	265260	19358	149753	35813	0.786476	1.27149	170757224	1.74613e+08	-0.0322113	0.97792	256927	1.72685e+08	225	5
86	L-Phenylalanine	87 L-Phenylalanine	C9H11NO2	[M+H]+	5.6	7.6	15	0.2	166.086	166.086	-1.5	S20755	6.8	6.74	6.82	0.08	179142224	184137984	158180416	143596144	184768352	903240	571865	929620	585141	581029	578401	592058	567590	1292404	764392	818043	673661	0.302579	3.30492	181640104	1.62182e+08	0.163472	1.11998	2224361	1.71911e+08	636	5
87	L-Proline	88 L-Proline	C5H9NO2	[M+H]+	7.9	9.9	15	0.2	116.071	116.071	0	S20732	9.22	9.18	9.26	0.08	644647296	592140672	576705472	506568928	559372288	3642470	3001865	4038035	2874487	2916080	3028056	3439826	3118966	4281350	2656546	4660549	3518350	0.125036	7.99771	618393984	547548896	0.175538	1.12939	10304145	582971440	5266	5
88	L-Serine	89 L-Serine	C3H7NO3	[M+H]+	10.8	12.8	15	0.2	106.05	106.05	2.2	S20744	12.03	12.01	12.09	0.08	28998014	27948698	22523970	21168410	23640670	1258746	474094	1634419	615956	1208801	427708	1519186	392335	1649722	469364	1196504	540010	0.00920523	108.634	28473356	22444350	0.34326	1.26862	2.85671e+06	25458853	3509	5
89	L-Threonine	90 L-Threonine	C4H9NO3	[M-H]-	9.5	11.5	15	0.2	118.051	118.05	-9	S20732	10.78	10.72	10.85	0.13	19701608	18295590	17528922	11468258	14576217	158064	82972	138043	101008	147442	78155	164430	83635	293342	75047	253423	104767	0.149251	6.70011	18998599	1.45245e+07	0.387408	1.30804	430082	1.67615e+07	147	5
90	L-Tryptophan	91 L-Tryptophan	C11H12N2O2	[M+H]+	6.8	8.8	15	0.2	205.097	205.1	14.8	S20742	8.43	8.18	8.48	0.3	356580288	765680960	587116608	121217216	235290240	92852	53513	108934	66844	74190	64578	71176	64154	111057	49552	92464	76289	0.37402	2.67365	561130624	3.14541e+08	0.835087	1.78396	241401	4.37836e+08	2088	5
91	L-Tyrosine	92 L-Tyrosine	C9H11NO3	[M+H]+	8.2	10.2	15	0.2	182.081	182.081	-2	S20742	9.46	9.37	9.49	0.12	101904744	120501280	101843952	97453784	102845280	725587	372142	835576	378678	396709	350108	491543	343098	948480	400677	688325	432883	0.243906	4.09993	111203012	1.00714e+08	0.142927	1.10414	1.60095e+06	1.05959e+08	480	5
[truncated: 55 more rows]

## Sheet: WT vs Sdhd heart
	Skeleton_Metabolite	Metabolite	Formula	Ion Type	RT Start (min)	RT End (min)	m/z Tolerance (ppm)	RT Tolerance (min)	mz	obs_mz	ppm	winner	RT	RT_min	RT_max	RT_range	WT2 Heart	WT4 Heart	Sdhd1 Heart	Sdhd3 Heart	Sdhd5 Heart	Blank_0	Blank_1	Blank_2	Blank_3	Blank_4	Blank_5	Blank_6	Blank_7	Blank_8	Blank_9	Blank_10	Blank_11	ttest_pval	1/pvalue	WT_Heart_Mean	Het_Heart_Mean	Log2FoldChange	LogFoldChange	blank_threshold	combined_mean	impact_score	Detection
[truncated: 147 more rows]

[truncated: 1 more sheets: Sheet10]
